# Supplementary material for: Metabolic Dynamics of Developing Rice Seeds Under High Night-Time Temperature Stress
Source: Front Plant Sci. 2019 Nov 8;10:1443. doi: 10.3389/fpls.2019.01443 (PMC6857699; doi:10.3389/fpls.2019.01443)
Supplement: Supplementary file 5 [file Table_1.xlsx]

## Sheet: Sheet1
Supplementary Table 1: Whole plant level physiological measurements for 6 rice genotypes under control and HNT (grey shaded), n = 5. Standard deviation is represented.
Genotype	Total # of panicles per plant	Total # of seed per plant	Total seed weight per plant (g)
301163	7.66 ± 1.1	1204 ± 209	26.48 ± 5.2
	10.8 ± 2.1	1069 ± 230	26.72 ± 5.0
301110	9.0 ± 1.0	741 ± 72	18.83 ± 1.0
	10.60 ± 0.8	760 ± 53	19.73 ± 1.6
301195	7.0 ± 1.0	741 ± 58	28.01 ± 1.3
	5.0 ± 1.5	561 ± 130	18.0 ± 5.4
301217	6.6 ± 1.5	814 ± 276	27.24 ± 10.9
	9.2 ± 1.7	778 ± 103	26.60 ± 3.5
301369	5.3 ± 1.1	737 ± 102	10.30 ± 4.3
	10.5 ± 4.9	894.5 ± 209	8.25 ± 4.0
301374	5.0 ± 1.0	911 ± 212	9.29 ± 0.5
	6.0 ± 2.6	927.8 ± 310	9.50 ± 4.8
