# Supplementary material for: Metabolic Dynamics of Developing Rice Seeds Under High Night-Time Temperature Stress
Source: Front Plant Sci. 2019 Nov 8;10:1443. doi: 10.3389/fpls.2019.01443 (PMC6857699; doi:10.3389/fpls.2019.01443)
Supplement: Supplementary file 6 [file Table_2.xlsx]

## Sheet: Supp. Table 2
Supplementary Table 2: Assessment of temporal changes of metabolite levels under control condition. Directional changes of Up and Down represent a statistically significant directional change (adj. p < 0.05) in effect size between a given and the preceding timepoints as determined by general linear models. A directional change of Stable denotes no statistically significant (adj. p ≥ 0.05) change …
	Effect size				Adj. p-value			Directional Change
Metabolite	3DAF	4DAF	7DAF	10DAF	4DAFvs3DAF	7DAFvs4DAF	10DAFvs7DAF	4DAFvs3DAF	7DAFvs4DAF	10DAFvs7DAF	HCA Cluster
Galactinol	-0.330113	-0.553405	-1.4887	-2.20236	0.86042	3.67106e-05	0.00112327	Stable	Down	Down	II
Proline	-0.0715175	-0.170572	-0.819189	-2.33336	0.953642	0.000654355	1.97001e-12	Stable	Down	Down	II
GABA	-0.0655985	-0.402797	-0.718917	-1.11006	0.295382	0.00464863	0.000436799	Stable	Down	Down	III
Galactonic acid	-0.0430648	-0.232682	-0.798007	-1.41341	0.580908	2.78245e-06	4.10381e-07	Stable	Down	Down	III
Serotonin	-0.270646	-0.586214	-1.18641	-1.71563	0.946942	0.0105846	0.0283954	Stable	Down	Down	III
Xylose	-0.0477814	-0.0271831	-0.667532	-1.13199	0.779085	2.64148e-09	4.99498e-06	Stable	Down	Down	III
Ethanolamine	-0.0943096	-0.412602	-0.972511	-1.58312	0.580908	0.00165904	0.000606056	Stable	Down	Down	III
Glycine	-0.0348249	-0.333368	-0.392728	-1.05847	0.295382	0.618802	1.03323e-08	Stable	Stable	Down	III
Pipecolic acid	-0.260681	0.123691	0.667238	-0.108887	0.295382	0.0323569	0.00216929	Stable	Up	Down	IV
Glucose	-0.139031	0.69986	1.3621	0.639881	0.00406567	0.000179416	3.23038e-05	Up	Up	Down	IV
Allose	-0.0911823	0.360216	0.830569	0.442773	0.0403409	0.000179416	0.00155164	Up	Up	Down	IV
Fructose	-0.126514	0.665785	1.08602	0.197233	0.00398017	0.0066678	5.2298e-08	Up	Up	Down	IV
Beta alanine	-0.122487	0.611017	1.1908	0.900444	0.0100918	0.000587072	0.0907766	Up	Up	Stable	IV
Aspartic acid	-0.270751	0.0948094	0.703943	0.493795	0.135704	0.00110141	0.26227	Stable	Up	Stable	V
Cellotetraose	-0.0471326	0.0280435	0.729606	0.742333	0.697556	2.78245e-06	0.971047	Stable	Up	Stable	V
Glucose 6 phosphate	-0.0480055	0.153186	0.992604	0.889473	0.284206	4.82175e-17	0.26227	Stable	Up	Stable	V
Nicotinic acid	-0.0328847	-0.145207	0.699876	1.23784	0.645155	2.59538e-21	3.31433e-11	Stable	Up	Up	V
Putrescine	-0.0349327	0.19283	0.704115	0.065088	0.373432	0.000103624	1.14293e-06	Stable	Up	Down	VI
Tyrosine	-0.055656	0.185567	0.460533	-0.0613817	0.284206	0.0104761	2.25937e-06	Stable	Up	Down	VI
Sucrose	-0.0892435	0.19376	0.580765	0.469041	0.106595	0.000125981	0.26227	Stable	Up	Stable	VI
Alanine	-0.154606	-0.0548102	0.385852	0.393253	0.496499	0.0050621	0.976267	Stable	Up	Stable	VI
Glutamic acid	-0.231242	-0.386841	-0.252627	-0.441189	0.913104	0.559247	0.395116	Stable	Stable	Stable	VII
Valine	-0.13478	0.000308323	0.20818	0.228601	0.393196	0.138958	0.937532	Stable	Stable	Stable	VII
Succinic acid	-0.0359668	-0.115462	0.244518	0.150532	0.802886	1.66306e-06	0.216079	Stable	Up	Stable	VII
Threitol	-0.0204869	-0.149838	0.171473	0.272052	0.580908	0.000328813	0.26227	Stable	Up	Stable	VII
Quinic acid	-0.0357662	0.0347295	0.311821	0.179314	0.645155	0.00772479	0.225233	Stable	Up	Stable	VII
Myo inositol	-0.152736	-0.306612	0.115914	-0.113321	0.994993	0.00088775	0.080217	Stable	Up	Stable	VII
Raffinose	-0.366852	-0.560361	-0.886569	-0.342968	0.697556	0.121247	0.00806108	Stable	Stable	Up	VII
Pantothenic acid	-0.0512128	-0.33935	-0.350596	0.165268	0.295382	0.900098	4.48231e-07	Stable	Stable	Up	VII
Shikimic acid	-0.0241709	-0.0701571	-0.0264363	0.250553	0.946942	0.681945	0.00421505	Stable	Stable	Up	VII
Arbutin	-0.0118967	-0.120002	-0.103159	-0.474906	0.580908	0.824155	4.48231e-07	Stable	Stable	Down	VIII
Trehalose	-0.0557824	0.039267	0.138077	-0.312038	0.50413	0.335048	3.88092e-06	Stable	Stable	Down	VIII
Malic acid	-0.0323165	0.045564	-0.0557649	-0.206152	0.525777	0.182128	0.0461048	Stable	Stable	Down	VIII
Phosphoric acid	-0.0181249	-0.226627	-0.533685	-0.416225	0.295382	7.32701e-05	0.13172	Stable	Down	Stable	VIII
Citric acid	-0.021827	-0.170626	-0.367009	-0.295433	0.370324	0.00120496	0.261246	Stable	Down	Stable	VIII
1-6 Anhydro glucose	-0.0849109	-0.232522	#NAME?	-0.593037	0.946942	0.559247	0.0763132	Stable	Stable	Stable	VIII
Alpha Ketoglutaric acid	-0.37294	-0.286827	-0.573358	-0.252759	0.402868	0.270162	0.216079	Stable	Stable	Stable	VIII
Sorbitol	-0.0243039	-0.194466	-0.164602	-0.285321	0.393196	0.712448	0.12223	Stable	Stable	Stable	VIII
Lysine	-0.0439222	-0.0919253	-0.122687	-0.185032	0.994993	0.799077	0.618118	Stable	Stable	Stable	VIII
Xylitol	-0.0107926	-0.268912	-0.257635	-0.244828	0.135704	0.882987	0.935067	Stable	Stable	Stable	VIII
N acetyGlutamic acid	-0.516946	-0.490496	-0.680835	-0.680133	0.402577	0.559247	0.997849	Stable	Stable	Stable	VIII
Acetol	-0.0270899	-0.277132	-0.422582	-0.375045	0.295382	0.112704	0.637728	Stable	Stable	Stable	VIII
Arabitol	-0.0763177	-0.109735	-0.202628	-0.211853	0.913104	0.533999	0.971047	Stable	Stable	Stable	VIII
Phenylalanine	-0.302784	-0.242254	-0.402265	-0.444386	0.525777	0.559247	0.935067	Stable	Stable	Stable	VIII
Fumaric acid	-0.0496625	-0.285244	-0.488566	-0.18589	0.325417	0.0124072	0.000234788	Stable	Down	Up	VIII
Glyceric acid	-0.0344354	-0.253533	-0.534677	-0.89268	0.295382	0.000377125	4.99498e-06	Stable	Down	Down	IX
Lyxose	-0.107576	0.238322	-0.47763	-0.910449	0.135704	7.95744e-07	0.00171634	Stable	Down	Down	IX
Threonic acid	-0.0477816	-0.314591	-0.544174	-1.07191	0.366251	0.0245159	5.74569e-07	Stable	Down	Down	IX
Serine	-0.0679834	-0.228273	-0.497493	-0.947562	0.671306	0.00587009	4.99498e-06	Stable	Down	Down	IX
Gluconic acid	-0.211916	-0.18119	-0.800549	-1.48997	0.580908	0.000944998	0.000229869	Stable	Down	Down	IX
Beta gentiobiose	-0.0971125	0.197406	0.0249509	-1.06943	0.284206	0.261057	6.16304e-12	Stable	Stable	Down	IX
Threonine	-0.0641271	-0.244726	-0.0754607	-0.540753	0.603729	0.0982145	4.1159e-06	Stable	Stable	Down	IX
Glycolic acid	-0.14539	-0.489541	-0.358788	-1.20757	0.645155	0.559247	1.1749e-05	Stable	Stable	Down	IX
Mucic acid	-0.0172931	-0.237105	-0.514894	-0.620801	0.135704	6.17771e-06	0.0838106	Stable	Down	Stable	IX
Rhamnose	-0.0158889	-0.164289	-0.532649	-0.635408	0.482256	6.30707e-06	0.216079	Stable	Down	Stable	IX
