# Supplementary material for: Metabolic Dynamics of Developing Rice Seeds Under High Night-Time Temperature Stress
Source: Front Plant Sci. 2019 Nov 8;10:1443. doi: 10.3389/fpls.2019.01443 (PMC6857699; doi:10.3389/fpls.2019.01443)
Supplement: Supplementary file 7 [file Table_3.xlsx]

## Sheet: Supp. Table 3
Supplementary Table 3: Assessment of HNT treatment effects across timepoints. Yellow highlight represents metabolites with statistically significant differences (adj. p < 0.05) based on the treatment effect of HNT against control as assessed by a meta-analysis. HCA cluster column shows the cluster including the metabolite, based on hierarchical clustering analysis by Euclidean distance (Figure 6).
				Control				Stress
Metabolite	Chi.sq	P-val	P_adj	3DAF_C	4DAF_C	7DAF_C	10DAF_C	3DAF_HNT	4DAF_HNT	7DAF_HNT	10DAF_HNT	HCA cluster
Shikimic acid	55.2697	1.61919e-07	8.90557e-06	1	0.984353	1.04646	1.37161	0.995357	0.981168	0.956645	1.08922	II
Quinic acid	47.2846	4.16132e-06	0.000114436	1	1.09707	1.53377	1.23955	0.997736	1.23364	1.32157	0.970218	II
Threitol	40.8629	5.16564e-05	0.000721839	1	0.908932	1.25124	1.36946	0.966548	0.912721	1.42277	1.62172	III
Trehalose	40.8209	5.24974e-05	0.000721839	1	1.07407	1.17809	0.798606	1.08898	1.06099	1.32365	0.73019	III
Tyrosine	39.9358	7.36957e-05	0.000810653	1	1.3151	1.70025	0.978235	1.04653	1.57386	1.41683	0.854401	II
Lysine	38.6316	0.000120995	0.00110912	1	0.992002	0.968215	0.880082	0.964397	1.03755	0.971538	0.68979	IV
Myo inositol	37.0466	0.000219549	0.00172503	1	0.839223	1.14085	0.946614	0.826181	0.760404	1.17592	0.758459	IV
Arbutin	34.2403	0.000618109	0.0042495	1	0.916393	0.916275	0.651842	1.07599	0.846004	0.850261	0.540769	IV
Acetol	32.3109	0.00123882	0.0068135	1	0.796817	0.695967	0.720114	0.973132	0.830242	0.793213	0.875427	III
Glyceric acid	32.3588	0.00121784	0.0068135	1	0.794787	0.607837	0.426882	0.896408	0.774443	0.591861	0.378435	IV
Glycolic acid	31.9536	0.00140678	0.00703389	1	0.673542	0.73551	0.424282	0.845085	0.652989	0.585616	0.322193	VII
Beta gentiobiose	31.4346	0.00169052	0.0077482	1	1.33808	1.08388	0.41285	1.37518	1.26999	0.898273	0.257911	VI
Glucose 6 phosphate	30.0492	0.0027452	0.0116143	1	1.22892	2.81247	2.51431	1.10318	1.35339	2.95277	2.02791	II
Galactinol	29.2739	0.00358709	0.0140921	1	0.819049	0.266514	0.131551	1.12961	0.851734	0.209285	0.130344	II
Pipecolic acid	29.0429	0.0038826	0.0142362	1	1.58234	2.94797	1.17743	1.44986	1.88449	3.37801	0.909258	VI
Xylose	25.5832	0.0122887	0.0408752	1	1.0373	0.533204	0.348478	1.03687	0.931728	0.517543	0.289213	IV
Fructose	25.4974	0.0126341	0.0408752	1	2.15917	3.10075	1.56429	1.53707	2.01444	2.60267	0.986408	VI
Citric acid	25.0917	0.0143943	0.0439825	1	0.854153	0.713418	0.755079	0.958908	0.807611	0.677386	0.73316	IV
Xylitol	24.6059	0.0168048	0.0486455	1	0.810054	0.786746	0.803567	0.9658	0.852283	0.818074	0.992243	III
Proline	23.8623	0.0212363	0.0583998	1	0.942178	0.487009	0.119373	1.21571	0.951009	0.448987	0.0145576	I
Threonic acid	23.6546	0.0226558	0.0593365	1	0.763623	0.599655	0.384905	1.00501	0.83494	0.567502	0.300924	II
Glucose	23.4492	0.0241454	0.0603635	1	2.26335	4.10485	2.6314	1.64191	2.1733	3.78291	1.79875	VI
Sorbitol	22.8723	0.02883	0.0689412	1	0.857355	0.869755	0.77777	0.799195	0.794685	0.769751	0.779426	IV
GABA	21.9381	0.0382199	0.0875872	1	0.699572	0.534484	0.354958	0.883164	0.750981	0.593767	0.340763	IV
Lyxose	21.7512	0.0404053	0.0888917	1	1.44161	0.676252	0.431885	1.19148	1.30661	0.634759	0.352315	II
Gluconic acid	21.4936	0.0436033	0.0922377	1	0.944965	0.539637	0.320117	0.670272	0.777709	0.427787	0.215116	VII
Glutamic acid	20.6397	0.0559112	0.113893	1	0.897102	0.991935	0.805517	1.1393	0.925076	1.19924	0.679496	II
Phosphoric acid	19.6938	0.073104	0.143597	1	0.819056	0.61672	0.683022	0.933068	0.803705	0.67598	0.767385	III
Galactonic acid	19.0084	0.0883267	0.167516	1	0.815012	0.501465	0.280954	0.907077	0.740324	0.463795	0.201369	IV
Serine	18.1696	0.110639	0.202837	1	0.821322	0.628912	0.404512	1.04104	0.765312	0.633562	0.314567	II
Nicotinic acid	17.7696	0.122868	0.217992	1	0.903083	2.08854	3.48795	0.928605	0.853241	2.59937	3.71365	III
Fumaric acid	16.9705	0.150711	0.259035	1	0.774906	0.625639	0.881056	0.857641	0.782816	1.70322	1.1325	III
Arabitol	16.1632	0.183876	0.274662	1	0.96609	0.918981	0.860254	1.07905	0.976851	0.894141	0.871942	II
Aspartic acid	16.2644	0.179424	0.274662	1	1.21244	2.31005	1.82189	1.00319	1.18684	2.86929	1.55916	II
Beta alanine	16.287	0.178444	0.274662	1	2.15167	3.58614	2.68788	1.2795	2.44099	3.29817	1.7965	II
Sucrose	16.2412	0.180436	0.274662	1	1.28551	1.84603	1.64116	1.17695	1.35826	1.77443	1.59949	II
Succinic acid	16.143	0.184773	0.274662	1	0.918886	1.30441	1.18838	0.929649	0.933641	1.25631	1.16512	IV
Glycine	15.2457	0.228273	0.330396	1	0.785586	0.72514	0.382809	1.02832	0.839046	0.671206	0.283448	IV
Cellotetraose	13.9937	0.301108	0.414024	1	1.09851	2.32674	2.34986	1.16855	1.20272	2.50182	2.18258	II
Rhamnose	14.0415	0.298067	0.414024	1	0.887106	0.613257	0.542398	0.997413	0.810452	0.573838	0.532086	IV
Malic acid	13.7489	0.317029	0.414657	1	1.07244	0.9762	0.834874	0.980684	1.03029	0.92904	0.836046	IV
Threonine	13.6944	0.32065	0.414657	1	0.818326	0.99255	0.613571	0.974599	0.833745	0.902829	0.562916	IV
Valine	13.6415	0.324186	0.414657	1	1.10665	1.37471	1.30134	0.925037	1.37158	1.32395	1.20362	IV
Pantothenic acid	13.0312	0.366779	0.458474	1	0.748639	0.742368	1.25903	0.840735	0.777409	0.790811	1.34088	III
Phenylalanine	12.6935	0.391703	0.478748	1	0.972851	0.887509	0.774136	1.08247	1.03311	1.02793	0.727086	II
Serotonin	12.1423	0.434323	0.519299	1	0.828106	0.455666	0.272839	0.852361	0.55411	0.39098	0.239854	III
Allose	11.8969	0.453991	0.531266	1	1.51488	2.38273	1.78965	1.39427	1.64003	2.46829	1.52086	II
Alanine	10.2501	0.594034	0.680664	1	1.06613	1.69759	1.73593	1.00796	1.28857	1.95261	1.28477	II
Mucic acid	7.92911	0.790646	0.83626	1	0.804237	0.607276	0.551059	0.971913	0.842307	0.640263	0.525872	II
Putrescine	7.96345	0.78798	0.83626	1	1.30522	2.12785	1.32428	1.03757	1.55022	2.06082	0.908409	II
Raffinose	8.19758	0.769506	0.83626	1	0.70841	0.496487	0.881104	1.12138	0.723073	0.371835	1.32901	V
Alpha Ketoglutaric acid	8.17385	0.771402	0.83626	1	1.01859	0.645882	0.907707	1.24338	0.801176	0.616678	1.11611	VII
N acetyGlutamic acid	7.40254	0.829907	0.861224	1	0.953289	0.829378	0.908298	0.794686	1.32776	1.15089	0.570061	II
Ethanolamine	7.01618	0.856543	0.872405	1	0.755864	0.45353	0.253842	0.882475	0.856234	0.510749	0.289707	IV
1-6 Anhydro glucose	6.09614	0.911158	0.911158	1	0.743443	0.827391	0.567725	1.235	0.612002	0.668913	0.768989	V
