# Supplementary material for: Metabolic Dynamics of Developing Rice Seeds Under High Night-Time Temperature Stress
Source: Front Plant Sci. 2019 Nov 8;10:1443. doi: 10.3389/fpls.2019.01443 (PMC6857699; doi:10.3389/fpls.2019.01443)
Supplement: Supplementary file 8 [file Table_4.xlsx]

## Sheet: Supp. Table 4
Supplementary Table 4: Parameters used for peak annotation in GC-MS based metabolite profiling. For metabolites within each sample, the ion used for quantification, and the retention index (RI) relative to FAMEs standard (C8-C30) are shown. Samples are defined by their genotype, treatment, and time point. Metabolite levels were determined in both split less and split 100 injections with identical…
Split 10			[757] glycolic acid [7.049] Results		[6287] L-valine 1 [7.296] Results		[145742] L-proline 1 [8.567] Results		[5951] L-serine 1 [9.706] Results		[439227] pipecolic acid 1 [9.868] Results		[700] ethanolamine [9.879] Results		[1004] phosphoric acid [9.966] Results		[938] nicotinic acid [10.27] Results		[750] glycine [10.456] Results		[1110] succinic acid [10.509] Results		[439194] glyceric acid [10.735] Results		[444972] fumaric acid [10.94] Results		[5950] L-alanine 2 [11.182] Results		[5960] aspartic acid 1 [12.002] Results		[239] Beta- alanine 1 [12.044] Results		[92824] D-malic acid [12.794] Results		[70914] N-acetyl-L-glutamic acid 1 [13.063] Results		[169019] D-threitol [12.954] Results		[33032] L-glutamic acid 1 [13.338] Results		[119] gamma-aminobutyric acid (GABA) [13.326] Results		[994] Phenylalanine 1 [13.545] Results		[8299] acetol 1 [13.293] Results		[5460407] threonic acid [13.652] Results		[51] alpha ketoglutaric acid [13.859] Results
Genotype	Treatment	Time Point	RI	Product Ion	RI	Product Ion	RI	Product Ion	RI	Product Ion	RI	Product Ion	RI	Product Ion	RI	Product Ion	RI	Product Ion	RI	Product Ion	RI	Product Ion	RI	Product Ion	RI	Product Ion	RI	Product Ion	RI	Product Ion	RI	Product Ion	RI	Product Ion	RI	Product Ion	RI	Product Ion	RI	Product Ion	RI	Product Ion	RI	Product Ion	RI	Product Ion	RI	Product Ion	RI
301110	Control	3DAF	756.397	133.05	767.643	156.084	856.99	70.0658	940.989	116.055	948.086	84.0811	952.476	174.114	960.586	299.08	975.789	180.048	993.019	174.114	994.033	247.083	1018.11	292.135	1026.73	245.067	1049.96	262.148	1108.78	160.08	1115.53	248.132	1175.85	245.069	1179.6	158.064	1191.58	217.108	1212.56	84.0448	1217.24	174.114	1235.11	120.081	1249.99	219.124	1255.1	292.135	1262.33
301110	Control	3DAF	755.301	133.049	766.86	156.084			939.805	116.053	946.901	84.0809	951.629	174.114	959.401	299.077	974.942	180.048	992.172	174.114	993.186	247.083	1016.8	292.134	1025.79	245.066	1049.02	262.147	1108.59	160.079	1115.34	248.131	1176.03	245.068	1180.9	158.113	1192.14	217.107	1210.65	84.0443	1217.03	174.114	1235.32	120.084	1249.78	219.124	1255.31	292.135	1262.54
301110	Control	3DAF	755.618	133.049	767.489	156.083	856.838	70.0647	941.163	116.053	947.581	84.0802	952.649	174.113	960.421	299.075	975.962	180.047	993.192	174.113	994.206	247.081	1018.3	292.133	1026.55	245.065	1050.15	262.147	1108.97	160.078	1115.72	248.129	1176.04	245.066	1180.54	158.063	1191.77	217.106	1213.21	84.0438	1217.46	174.113	1234.9	120.08	1250.21	219.122	1255.32	292.133	1263.4
301110	Control	3DAF	756.212	133.049	768.082	156.083	857.429	70.0651	941.466	116.053	947.885	84.0806	952.953	174.113	960.723	299.08	976.264	180.048	993.834	174.113	994.51	247.082	1018.26	292.133	1027.26	245.066	1050.49	262.148	1109.68	160.079	1116.43	248.129	1176.75	245.067	1180.5	158.063	1192.11	217.107	1213.59	84.0445	1218.27	174.113	1235.71	120.081	1251.02	219.123	1256.12	292.134	1263.35
301110	Control	3DAF	756.442	133.05	767.688	156.084	857.66	70.0653	941.714	116.053	948.473	84.0807	952.865	174.113	960.973	299.081	976.852	180.048	993.744	174.113	994.757	247.082	1018.54	292.134	1027.16	245.066	1050.76	262.147	1109.96	160.079	1116.33	248.129	1176.65	245.068	1180.4	158.064	1192.39	217.108	1213.9	84.0447	1218.16	174.113	1236.02	120.081	1250.91	219.123	1256.44	292.134	1263.67
301163	Control	3DAF	755.447	133.05	767.006	156.084			940.64	116.054	947.396	84.081	952.127	174.113	960.236	299.084	975.776	180.048	993.007	174.114	994.021	247.083	1017.72	292.135	1026.34	245.067	1049.57	262.148	1108.77	160.079	1115.14	248.131	1175.83	245.07	1179.58	158.063	1191.57	217.107	1212.55	84.0446	1217.23	174.114	1234.67	120.081	1249.98	219.124	1255.08	292.135	1262.74
301163	Control	3DAF	755.667	133.05	767.225	156.084	856.885	70.0654	940.877	116.053	947.972	84.0812	952.364	174.113	960.134	299.077	975.338	180.048	993.245	174.114	994.258	247.082	1017.61	292.135	1026.6	245.067	1049.83	262.148	1109.03	160.079	1115.77	248.132	1176.1	245.067	1179.84	158.064	1191.83	217.108	1212	84.0445	1217.53	174.114	1235.39	120.081	1249.85	219.123	1254.96	292.135	1268.57
301163	Control	3DAF	756.064	133.05	767.624	156.084	857.283	70.0652	940.969	116.054	948.403	84.0808	952.456	174.113	960.565	299.079	976.107	180.048	993.337	174.113	994.35	247.082	1018.09	292.134	1026.71	245.066	1049.94	262.148	1109.13	160.079	1115.88	248.131	1176.2	245.067	1180.32	158.063	1191.94	217.107	1212.96	84.0444	1217.64	174.113	1234.66	120.081	1249.97	219.123	1255.5	292.134	1263.15
301163	Control	3DAF	757.153	133.05	769.024	156.084	858.059	70.0652	941.809	116.053	949.241	84.0806	953.296	174.113	961.066	299.077	976.945	180.047	993.837	174.113	994.851	247.081	1018.64	292.134	1027.64	245.066	1050.49	262.147	1109.69	160.079	1116.06	248.13	1176.76	245.067	1180.13	158.063	1192.49	217.107	1213.59	84.0443	1218.27	174.113	1236.14	120.08	1250.6	219.123	1256.13	292.134	1262.93
301163	Control	3DAF	757.032	133.049	768.592	156.084	857.939	70.0655	942.016	116.053	948.773	84.0807	953.165	174.113	961.275	299.076	976.816	180.048	994.046	174.113	995.059	247.082	1019.25	292.134	1027.49	245.066	1050.72	262.147	1109.92	160.079	1116.29	248.131	1176.99	245.067	1180.36	158.063	1192.35	217.107	1213.86	84.0446	1218.53	174.113	1235.97	120.081	1250.86	219.123	1256.39	292.134	1263.62
301195	Control	3DAF	755.692	133.051	767.877	156.085	856.911	70.0661	941.242	116.055	947.661	84.0814	952.391	174.114	960.501	299.076	976.042	180.048	993.272	174.115	994.285	247.083	1017.64	292.135	1026.63	245.067	1049.86	262.149	1108.69	160.08	1115.43	248.133	1176.13	245.069	1179.5	158.064	1191.87	217.108	1210.76	84.0447	1217.14	174.114	1235	120.081	1249.89	219.124	1255.42	292.135	1262.22
301195	Control	3DAF	755.557	133.05	767.428	156.084	856.775	70.0656	941.096	116.055	947.515	84.0808	952.583	174.113	960.355	299.081	975.894	180.048	993.126	174.114	994.477	247.082	1017.85	292.134	1026.85	245.066	1050.08	262.148	1109.27	160.079	1115.64	248.132	1175.97	245.068	1179.34	158.063	1191.7	217.108	1212.7	84.0446	1217.38	174.114	1235.24	120.081	1250.13	219.124	1255.23	292.134	1262.89
301195	Control	3DAF	755.537	133.049	767.095	156.084	857.067	70.0651	941.074	116.053	947.831	84.0805	952.561	174.113	960.331	299.073	975.872	180.047	993.103	174.113	994.117	247.082	1017.83	292.134	1026.45	245.066	1050.05	262.147	1109.25	160.079	1115.62	248.131	1175.94	245.066	1180.06	158.063	1191.68	217.107	1213.09	84.0445	1217.35	174.113	1235.21	120.081	1249.68	219.123	1255.21	292.133	1262.86
301195	Control	3DAF	755.414	133.05	766.974	156.084	857.258	70.0654	941.28	116.054	948.376	84.0809	952.768	174.113	960.876	299.073	976.079	180.048	993.647	174.113	994.323	247.082	1018.81	292.135	1027.05	245.066	1050.28	262.147	1109.48	160.079	1115.85	248.13	1176.54	245.067	1180.67	158.063	1192.28	217.107	1213.78	84.0447	1218.03	174.113	1235.9	120.081	1251.21	219.123	1255.89	292.134	1263.54
301195	Control	3DAF	755.964	133.049	767.211	156.084	857.495	70.0652	941.536	116.054	948.63	84.0808	953.023	174.113	960.794	299.073	976.336	180.047	993.904	174.113	994.579	247.082	1019.09	292.134	1027.33	245.066	1050.56	262.147	1109.76	160.079	1116.51	248.13	1176.83	245.067	1180.95	158.063	1192.19	217.107	1213.68	84.0446	1218.36	174.113	1236.22	120.081	1250.68	219.123	1256.21	292.134	1263.87
301217	Control	3DAF	755.935	133.05	767.181	156.084	856.841	70.0653	940.83	116.054	947.924	84.0812	952.317	174.114	960.424	299.077	975.966	180.048	993.198	174.114	994.211	247.083	1017.93	292.135	1026.55	245.067	1049.78	262.148	1108.98	160.079	1115.72	248.131	1176.05	245.068	1180.54	158.064	1191.78	217.108	1210.66	84.0447	1217.47	174.114	1234.48	120.081	1249.79	219.124	1255.32	292.135	1262.55
301217	Control	3DAF	755.904	133.049	767.15	156.084	856.809	70.0651	941.134	116.053	948.228	84.0804	952.283	174.113	960.39	299.078	975.932	180.048	993.162	174.113	994.177	247.082	1017.9	292.134	1026.89	245.066	1049.74	262.147	1108.94	160.079	1115.68	248.131	1176.01	245.068	1180.88	158.063	1191.74	217.107	1213.17	84.0443	1217.42	174.113	1235.29	120.08	1250.18	219.123	1255.28	292.134	1262.94
301217	Control	3DAF	756.522	133.05	768.705	156.084	858.052	70.0652	942.14	116.054	948.897	84.0805	952.614	174.113	961.059	299.078	976.938	180.047	993.832	174.113	994.846	247.082	1018.64	292.134	1027.63	245.066	1050.48	262.147	1109.68	160.079	1116.43	248.13	1176.75	245.068	1180.12	158.063	1192.48	217.107	1211.88	84.0441	1218.26	174.113	1236.13	120.081	1250.59	219.123	1256.12	292.134	1263.78
301217	Control	3DAF	756.262	133.05	768.445	156.084	857.792	70.0653	941.858	116.054	948.953	84.0807	953.007	174.113	961.115	299.08	976.994	180.048	993.888	174.113	994.902	247.082	1018.7	292.134	1027.32	245.065	1050.92	262.147	1110.12	160.079	1116.49	248.131	1176.81	245.067	1180.93	158.063	1192.55	217.107	1213.66	84.0445	1218.34	174.113	1236.2	120.081	1251.09	219.123	1256.19	292.133	1264.27
301369	Control	3DAF	755.105	133.05	767.29	156.085	856.949	70.0654	940.945	116.053	947.704	84.0811	952.094	174.114	960.204	299.08	976.083	180.048	992.975	174.114	993.988	247.082	1017.69	292.134	1026.31	245.067	1049.54	262.148	1108.73	160.079	1115.1	248.132	1175.8	245.068			1190.79	217.108	1210.38	84.0443	1217.19	174.114	1234.63	120.082	1249.94	219.123	1255.04	292.135	1263.13
301369	Control	3DAF	755.783	133.05	767.654	156.084	857.003	70.0653	941.003	116.054	948.097	84.0811	952.49	174.113	960.599	299.083	976.139	180.048	993.371	174.114	994.046	247.082	1018.13	292.135	1026.74	245.067	1049.6	262.148	1109.17	160.079	1115.91	248.132	1175.86	245.067	1179.61	158.064	1191.97	217.108	1213.01	84.0449	1217.26	174.114	1235.12	120.081	1250.44	219.124	1255.54	292.135	1261.5
301369	Control	3DAF	756.34	133.049	767.586	156.083	857.247	70.0646	941.268	116.054	948.024	84.0801	952.417	174.112	960.526	299.082	976.068	180.047	993.298	174.112	994.311	247.081	1018.04	292.132	1027.04	245.064	1049.89	262.146	1109.09	160.078	1116.21	248.13	1176.16	245.066	1179.9	158.062	1191.52	217.106	1212.91	84.0439	1217.59	174.112	1235.46	120.08	1250.34	219.122	1255.45	292.133	1262.68
301369	Control	3DAF	755.686	133.049	766.932	156.084	857.216	70.0652	941.234	116.054	948.33	84.0807	952.722	174.113	960.83	299.079	976.371	180.047	993.601	174.113	994.615	247.082	1018.38	292.134	1027	245.066	1050.23	262.147	1109.43	160.079	1116.17	248.131	1176.49	245.067	1180.62	158.063	1191.86	217.107	1213.3	84.0445	1217.98	174.113	1235.84	120.081	1250.73	219.123	1256.26	292.134	1263.49
301369	Control	3DAF	756.061	133.05	767.933	156.083	857.593	70.0651	941.641	116.053	948.737	84.0805	953.13	174.113	961.237	299.081	976.441	180.047	994.009	174.113	995.022	247.082	1018.83	292.134	1027.45	245.066	1050.68	262.147	1109.88	160.079	1116.62	248.131	1176.95	245.066	1181.07	158.063	1192.68	217.107	1213.81	84.0443	1218.49	174.113	1236.35	120.08	1251.24	219.122	1256.34	292.133	1263.57
301374	Control	3DAF	756.372	133.05	768.242	156.085	857.277	70.0658	941.3	116.055	948.058	84.0812	952.451	174.114	960.558	299.077	976.1	180.048	993.33	174.114	994.343	247.084	1018.08	292.136	1026.7	245.067	1049.93	262.149	1108.75	160.08	1115.5	248.132	1175.82	245.068	1179.57	158.064	1191.55	217.108	1212.1	84.0449	1217.21	174.114	1234.65	120.081	1249.54	219.124	1255.06	292.135	1262.72
301374	Control	3DAF	755.665	133.049	767.225	156.085	856.885	70.0653	940.876	116.054	947.972	84.0809	952.363	174.113	960.134	299.074	975.675	180.048	993.243	174.114	993.919	247.082	1018.36	292.135	1026.6	245.067	1049.83	262.148	1109.03	160.079	1115.77	248.131	1176.1	245.067	1179.47	158.064	1191.46	217.108	1212.85	84.0446	1217.1	174.114	1234.96	120.081	1250.28	219.123	1255.38	292.135	1263.04
301374	Control	3DAF	756.139	133.05	768.012	156.083	857.359	70.0648	941.051	116.053	948.145	84.0803	952.875	174.112	960.647	299.076	975.85	180.047	993.418	174.112	994.431	247.081	1018.18	292.134	1027.17	245.065	1050.03	262.146	1109.22	160.078	1115.97	248.131	1176.29	245.066	1180.41	158.063	1192.03	217.107	1213.07	84.044	1217.75	174.112	1235.61	120.08	1250.5	219.122	1255.18	292.133	1262.83
301374	Control	3DAF	755.433	133.049	766.679	156.084	856.963	70.0653	941.3	116.054	948.057	84.0806	952.787	174.113	960.557	299.076	976.436	180.048	993.666	174.113	994.679	247.082	1018.45	292.134	1027.07	245.066	1050.3	262.147	1109.5	160.079	1116.24	248.131	1176.57	245.067	1181.06	158.063	1192.3	217.107	1213.8	84.0444	1218.06	174.113	1235.92	120.081	1250.81	219.123	1255.91	292.134	1264
301374	Control	3DAF	755.628	133.05	767.186	156.083	857.472	70.0653	941.511	116.053	948.267	84.0808	952.997	174.113	960.769	299.074	976.648	180.048	993.54	174.113	994.554	247.082	1018.69	292.134	1026.93	245.066	1050.91	262.147	1109.73	160.079	1116.48	248.131	1176.8	245.067	1181.67	158.063	1192.16	217.108	1214.07	84.0446	1218.32	174.113	1236.61	120.081	1251.07	219.124	1256.18	292.134	1263.41
301195	HNT	3DAF	755.816	133.05	767.374	156.085	857.034	70.0657	941.037	116.054	947.795	84.0811	952.525	174.113	960.295	299.076	975.837	180.049	993.067	174.114	994.08	247.083	1018.16	292.135	1026.78	245.067	1050.01	262.148	1109.21	160.08	1115.95	248.132	1175.9	245.068	1179.65	158.064	1191.64	217.108	1212.62	84.0448	1217.3	174.114	1234.74	120.081	1250.06	219.124	1255.16	292.135	1262.81
301195	HNT	3DAF	755.62	133.049	767.178	156.084	857.15	70.0654	941.164	116.054	947.921	84.0809	952.313	174.113	960.421	299.075	975.625	180.048	993.192	174.114	994.206	247.082	1017.93	292.134	1027.3	245.066	1050.15	262.148	1108.97	160.079	1115.72	248.132	1176.04	245.068	1179.79	158.064	1191.78	217.107	1212.78	84.0446	1217.46	174.113	1234.9	120.081	1250.21	219.123	1255.32	292.134	1262.55
301195	HNT	3DAF	756.472	133.049	767.72	156.083	857.379	70.0652	941.41	116.054	947.829	84.0802	952.559	174.112	960.669	299.075	976.548	180.046	993.44	174.113	994.453	247.081	1018.2	292.133	1026.82	245.065	1050.05	262.147	1109.25	160.078	1115.99	248.131	1176.31	245.067	1179.69	158.063	1191.68	217.107	1213.09	84.044	1217.77	174.113	1235.64	120.08	1250.1	219.122	1255.63	292.133	1263.28
301195	HNT	3DAF	756.172	133.049	767.418	156.084	857.392	70.0655	941.762	116.054	948.518	84.0809	952.911	174.113	961.02	299.075	976.222	180.047	993.792	174.113	994.467	247.082	1018.59	292.134	1027.21	245.066	1050.81	262.147	1109.64	160.079	1116.01	248.131	1176.7	245.067	1180.45	158.063	1192.44	217.107	1213.54	84.0445	1218.21	174.113	1236.08	120.08	1250.97	219.123	1256.07	292.134	1263.3
301195	HNT	3DAF	756.091	133.049	767.651	156.084	857.31	70.0656	941.673	116.055	948.43	84.081	952.822	174.113	960.932	299.075	976.473	180.048	993.703	174.114	994.379	247.082	1018.49	292.134	1027.49	245.066	1050.34	262.148	1109.92	160.079	1116.28	248.131	1176.98	245.068	1180.35	158.063	1192.34	217.108	1213.85	84.0449	1218.1	174.114	1235.97	120.081	1250.85	219.123	1255.96	292.134	1263.62
301217	HNT	3DAF	755.868	133.05	767.426	156.084	856.773	70.0656	940.757	116.054	947.514	84.0808	952.244	174.113	960.351	299.079	976.23	180.048	993.123	174.114	993.8	247.083	1017.85	292.135	1026.47	245.067	1049.7	262.148	1108.9	160.079	1115.27	248.132	1175.96	245.069	1179.71	158.064	1191.33	217.108	1212.69	84.0447	1217.37	174.114	1234.81	120.081	1250.13	219.124	1255.23	292.135	1262.89
301217	HNT	3DAF	756.265	133.05	767.511	156.084	856.858	70.0654	941.186	116.054	947.605	84.0812	952.335	174.113	960.443	299.079	975.647	180.048	993.215	174.114	994.229	247.083	1017.95	292.135	1026.95	245.066	1049.8	262.148	1109	160.079	1115.37	248.132	1176.06	245.068	1180.56	158.064	1191.05	217.108	1212.81	84.0446	1217.49	174.114	1234.93	120.081	1250.24	219.123	1255.35	292.135	1263
301217	HNT	3DAF	755.626	133.049	767.185	156.084	857.156	70.0651	941.171	116.053	947.928	84.0809	952.32	174.113	960.428	299.075	976.307	180.048	993.201	174.113	993.876	247.082	1017.94	292.133	1026.93	245.066	1049.78	262.147	1108.98	160.079	1115.73	248.13	1176.05	245.067	1180.92	158.063	1191.41	217.108	1212.37	84.0442	1217.47	174.113	1234.91	120.081	1250.22	219.122	1255.33	292.134	1263.41
301217	HNT	3DAF	756.712	133.049	768.583	156.083	857.618	70.0651	941.67	116.053	948.427	84.0804	953.157	174.113	960.927	299.078	976.468	180.047	994.036	174.113	995.051	247.082	1018.87	292.134	1027.48	245.066	1050.34	262.147	1109.54	160.079	1116.65	248.13	1176.6	245.068	1180.35	158.063	1192.34	217.107	1213.42	84.0443	1218.1	174.113	1235.96	120.08	1250.85	219.123	1255.96	292.134	1263.61
301217	HNT	3DAF	757.345	133.048	769.529	156.083	858.564	70.065	942.016	116.053	949.111	84.0805	953.165	174.113	961.612	299.08	977.492	180.047	994.046	174.113	995.059	247.082	1019.25	292.133	1027.87	245.066	1051.1	262.147	1109.92	160.079	1116.66	248.13	1176.99	245.067	1179.98	158.063	1192.35	217.107	1213.86	84.0444	1218.53	174.113	1236.4	120.08	1250.86	219.123	1256.39	292.134	1264.05
301369	HNT	3DAF	754.936	133.049	766.494	156.084			940.424	116.054	947.519	84.0811	952.249	174.113	960.02	299.081	975.562	180.048	992.792	174.114	993.805	247.083	1017.86	292.135	1026.85	245.067	1049.7	262.148	1108.9	160.079	1115.27	248.132	1175.97	245.068	1180.47	158.063	1191.71	217.108	1212.7	84.0448	1217.38	174.114	1234.82	120.081	1250.13	219.124	1254.81	292.135	1262.47
301369	HNT	3DAF	755.24	133.049	766.798	156.084	856.46	70.0653	940.754	116.053	947.51	84.0807	952.24	174.113	960.35	299.079	975.891	180.048	993.121	174.113	994.134	247.082	1017.85	292.134	1026.47	245.067	1049.7	262.147	1108.89	160.079	1115.26	248.131	1175.96	245.067	1180.83	158.063	1191.32	217.108	1212.69	84.0446	1217.37	174.113	1235.24	120.081	1250.12	219.123	1255.23	292.135	1262.88
301369	HNT	3DAF	755.242	133.049	767.425	156.084	857.084	70.0651	941.093	116.053	947.85	84.0806	952.58	174.113	960.35	299.079	975.891	180.047	993.123	174.113	994.136	247.081	1017.85	292.134	1026.84	245.066	1050.07	262.147	1108.9	160.079	1116.01	248.131	1175.96	245.067	1181.21	158.063	1191.7	217.107	1210.99	84.044	1217.37	174.113	1235.66	120.08	1250.12	219.123	1255.23	292.134	1263.31
301369	HNT	3DAF	756.538	133.05	767.784	156.084	857.444	70.0655	941.482	116.054	948.238	84.0808	953.306	174.113	961.076	299.08	976.617	180.048	993.848	174.113	994.525	247.082	1018.28	292.134	1027.27	245.066	1050.5	262.148	1109.7	160.079	1116.44	248.132	1176.77	245.067	1180.89	158.064	1192.5	217.107	1213.61	84.0444	1218.29	174.113	1236.15	120.081	1250.61	219.123	1256.14	292.134	1263.8
301369	HNT	3DAF	755.159	133.049	767.654	156.084	857.315	70.0655	941.341	116.054	948.097	84.0809	952.828	174.113	960.937	299.078	976.816	180.048	993.708	174.114	994.384	247.083	1018.87	292.134	1027.12	245.066	1050.72	262.147	1109.54	160.079	1116.29	248.131	1176.61	245.067	1180.73	158.063	1192.35	217.108	1213.86	84.0448	1218.11	174.113	1236.4	120.081	1250.86	219.123	1255.97	292.134	1263.2
301374	HNT	3DAF	756.095	133.05	767.654	156.084	857.003	70.0654	940.665	116.054	947.76	84.0809	952.152	174.113	960.261	299.077	975.463	180.048	993.033	174.114	994.046	247.082	1017.75	292.135	1026.37	245.066	1049.97	262.148	1108.8	160.079	1115.54	248.132	1175.86	245.067	1179.98	158.063	1191.22	217.107	1212.58	84.0446	1217.26	174.114	1235.12	120.081	1250.01	219.123	1255.12	292.135	1262.77
301374	HNT	3DAF	755.427	133.049	767.298	156.085	856.645	70.0655	940.956	116.054	947.712	84.0811	952.105	174.113	960.214	299.075	975.754	180.048	992.985	174.114	994.336	247.083	1018.07	292.135	1026.31	245.067	1049.92	262.149	1109.12	160.079	1115.49	248.132	1176.18	245.067	1181.43	158.064	1191.55	217.108	1212.52	84.0446	1217.2	174.114	1235.49	120.081	1249.53	219.124	1255.06	292.135	1263.14
301374	HNT	3DAF	756.336	133.049	767.894	156.083	857.241	70.0649	940.925	116.054	948.019	84.0803	952.749	174.112	960.519	299.074	976.061	180.047	993.293	174.112	994.306	247.081	1018.41	292.133	1027.03	245.065	1049.89	262.146	1109.08	160.078	1115.83	248.131	1176.15	245.066	1181.02	158.063	1191.89	217.107	1213.33	84.0439	1217.59	174.113	1235.45	120.08	1250.34	219.122	1255.02	292.133	1263.52
301374	HNT	3DAF	756.051	133.05	767.61	156.084	857.583	70.0652	941.631	116.053	948.388	84.0805	952.78	174.113	960.889	299.074	976.429	180.047	993.661	174.113	994.674	247.081	1018.45	292.134	1027.44	245.066	1050.67	262.147	1109.87	160.079	1116.61	248.13	1176.56	245.066	1179.93	158.063	1192.29	217.107	1213.8	84.0442	1218.05	174.113	1235.91	120.081	1251.23	219.123	1255.91	292.134	1263.14
301374	HNT	3DAF	757.136	133.05	768.07	156.084	857.729	70.0652	941.789	116.054	948.547	84.0809	952.938	174.113	961.047	299.074	976.589	180.048	993.819	174.113	994.832	247.082	1018.62	292.134	1027.62	245.066	1050.85	262.147	1110.04	160.079	1116.41	248.131	1176.73	245.067	1180.48	158.063	1192.47	217.107	1214	84.0447	1218.25	174.113	1236.11	120.081	1251	219.123	1256.1	292.134	1264.19
301110	Control	4DAF	755.556	133.05	767.116	156.084	856.775	70.0655	940.757	116.054	947.515	84.0809	952.244	174.113	960.015	299.076	975.894	180.048	993.125	174.114	993.8	247.083	1017.85	292.135	1026.47	245.067	1049.7	262.148	1108.52	160.079	1115.64	248.132	1175.96	245.068	1179.71	158.064	1191.33	217.108	1212.27	84.0447	1216.95	174.114	1234.81	120.081	1249.28	219.124	1254.81	292.135	1262.89
301110	Control	4DAF	756.351	133.05	767.911	156.084	856.946	70.0656	940.942	116.054	947.699	84.0809	952.429	174.113	960.538	299.074	975.742	180.048	992.972	174.113	993.985	247.082	1017.68	292.134	1026.68	245.066	1049.91	262.148	1109.1	160.079	1115.47	248.132	1175.8	245.068	1180.29	158.064	1191.53	217.108	1211.23	84.0446	1217.18	174.114	1234.62	120.081	1249.93	219.123	1255.04	292.135	1262.27
301110	Control	4DAF	755.303	133.049	766.863	156.083			940.484	116.053	947.58	84.0799	951.972	174.112	960.08	299.075	975.621	180.046	992.851	174.113	993.865	247.081	1017.93	292.133	1026.92	245.065	1049.4	262.147	1108.97	160.078	1115.34	248.13	1176.04	245.067	1179.78	158.063	1191.77	217.106	1212.78	84.0438	1217.46	174.112	1235.32	120.08	1250.21	219.122	1255.31	292.133	1262.97
301110	Control	4DAF	755.91	133.049	767.158	156.083	857.13	70.0653	941.478	116.054	947.897	84.0808	952.627	174.113	960.737	299.077	976.616	180.048	993.508	174.113	994.521	247.082	1018.28	292.134	1027.27	245.066	1050.13	262.147	1109.7	160.079	1116.44	248.131	1176.76	245.069	1179.76	158.063	1192.13	217.107	1213.6	84.0446	1218.28	174.113	1235.72	120.081	1250.61	219.123	1256.14	292.134	1263.37
301110	Control	4DAF	756.171	133.05	767.729	156.084	857.389	70.0653	941.421	116.053	948.517	84.0811	952.907	174.113	961.017	299.077	976.558	180.048	993.788	174.113	994.801	247.082	1018.96	292.134	1027.58	245.066	1050.44	262.147	1109.63	160.079	1116.75	248.131	1176.7	245.068	1180.82	158.063	1192.44	217.108	1213.53	84.0444	1218.21	174.113	1236.07	120.08	1250.96	219.123	1256.07	292.134	1263.72
301163	Control	4DAF	755.755	133.05	767.313	156.083	856.662	70.0654	940.635	116.053	947.391	84.0806	952.122	174.113	960.231	299.079	975.771	180.048	993.002	174.113	994.016	247.082	1018.09	292.134	1026.71	245.066	1049.94	262.148	1108.76	160.079	1115.51	248.131	1175.83	245.068	1180.7	158.063	1191.56	217.107	1210.41	84.0442	1217.22	174.113	1234.66	120.08	1249.97	219.123	1255.08	292.135	1262.73
301163	Control	4DAF	755.844	133.05	767.092	156.084	857.064	70.0654	940.732	116.053	948.165	84.0812	952.218	174.113	960.328	299.076	975.869	180.048	993.099	174.114	994.112	247.082	1017.45	292.136	1026.44	245.067	1049.67	262.148	1108.87	160.08	1115.61	248.132	1175.94	245.068	1180.06	158.063	1191.3	217.108	1212.66	84.0448	1217.34	174.114	1234.78	120.081	1250.09	219.124	1255.2	292.135	1262
301163	Control	4DAF	755.874	133.049	767.745	156.083	857.092	70.0646	941.101	116.052	948.196	84.0796	952.588	174.112	960.358	299.075	975.9	180.047	993.467	174.112	994.145	247.081	1018.23	292.132	1026.85	245.065	1050.08	262.146	1108.9	160.078	1115.65	248.13	1175.97	245.066	1180.47	158.062	1191.33	217.106	1213.13	84.0438	1217.81	174.112	1235.25	120.08	1250.13	219.122	1255.66	292.133	1262.47
301163	Control	4DAF	757.417	133.05	769.288	156.084	858.322	70.0653	942.094	116.053	948.851	84.0808	952.906	174.113	961.351	299.077	976.892	180.048	994.123	174.113	995.137	247.082	1018.59	292.134	1027.58	245.066	1050.81	262.148	1110.01	160.079	1116.37	248.131	1176.7	245.068	1180.07	158.063	1192.43	217.107	1212.68	84.0444	1218.21	174.113	1236.07	120.081	1250.96	219.123	1256.06	292.134	1263.72
301163	Control	4DAF	757.411	133.05	769.281	156.084	858.628	70.0653	942.086	116.053	948.844	84.0808	953.235	174.113	961.344	299.077	976.886	180.047	994.116	174.113	995.129	247.082	1018.95	292.134	1027.94	245.066	1050.8	262.147	1110	160.079	1116.74	248.131	1177.06	245.068	1180.44	158.063	1192.43	217.107	1213.52	84.0444	1218.2	174.113	1236.06	120.081	1251.38	219.123	1256.05	292.134	1263.28
301195	Control	4DAF	756.249	133.05	767.808	156.085	857.155	70.0658	941.169	116.054	947.926	84.0812	952.318	174.114	960.426	299.075	976.305	180.049	993.198	174.114	994.212	247.083	1017.94	292.135	1026.55	245.067	1050.16	262.149	1108.98	160.08	1115.35	248.132	1176.05	245.069	1179.04	158.064	1191.41	217.108	1212.79	84.045	1217.47	174.114	1234.91	120.081	1249.79	219.124	1254.9	292.136	1262.56
301195	Control	4DAF	756.18	133.05	767.739	156.084	857.398	70.0656	941.432	116.055	947.851	84.0809	952.581	174.113	960.689	299.075	975.893	180.048	993.462	174.114	994.138	247.083	1018.6	292.135	1026.84	245.066	1050.07	262.148	1109.27	160.08	1115.64	248.132	1176.34	245.069	1179.34	158.064	1191.7	217.108	1213.12	84.0448	1217.37	174.114	1235.24	120.081	1249.7	219.124	1255.23	292.135	1262.89
301195	Control	4DAF	756.172	133.05	767.42	156.084	857.079	70.0653	941.424	116.054	947.843	84.0806	952.573	174.113	960.345	299.075	976.224	180.048	993.454	174.113	994.129	247.082	1017.84	292.134	1026.84	245.066	1050.44	262.147	1109.26	160.079	1116.01	248.131	1176.33	245.068	1179.7	158.063	1191.69	217.107	1213.11	84.0445	1217.37	174.113	1235.23	120.08	1250.12	219.123	1255.22	292.134	1262.88
301195	Control	4DAF	755.656	133.049	766.902	156.083	857.186	70.0652	941.203	116.053	947.96	84.0805	953.028	174.113	960.798	299.072	976.339	180.047	993.571	174.113	994.584	247.082	1018.72	292.134	1027.34	245.066	1050.57	262.147	1109.39	160.079	1116.14	248.131	1176.46	245.066	1181.33	158.063	1191.82	217.106	1213.26	84.0444	1218.36	174.113	1235.8	120.081	1250.69	219.122	1255.79	292.134	1263.45
301195	Control	4DAF	755.516	133.051	767.389	156.084	857.36	70.0654	941.39	116.054	948.147	84.081	952.877	174.113	960.986	299.073	976.527	180.048	993.758	174.114	994.771	247.082	1018.55	292.134	1027.55	245.066	1050.78	262.148	1109.6	160.079	1116.34	248.131	1177.04	245.067	1180.04	158.064	1192.4	217.108	1213.92	84.0448	1218.17	174.113	1235.61	120.081	1250.92	219.123	1256.03	292.134	1264.11
301217	Control	4DAF	755.201	133.049	767.072	156.084	856.731	70.0654	940.709	116.053	947.468	84.0808	952.198	174.113	960.305	299.076	975.847	180.048	993.077	174.113	994.09	247.082	1017.8	292.134	1026.42	245.067	1049.65	262.148	1108.85	160.079	1115.22	248.132	1175.91	245.069	1180.03	158.064	1191.27	217.108	1210.94	84.0445	1217.32	174.114	1235.18	120.081	1249.64	219.124	1255.17	292.135	1262.83
301217	Control	4DAF	756.048	133.05	766.982	156.084	856.954	70.0654	940.95	116.054	947.709	84.0808	952.439	174.113	960.547	299.078	976.088	180.048	992.98	174.113	994.331	247.082	1018.07	292.134	1026.69	245.066	1049.92	262.148	1109.11	160.079	1115.48	248.132	1176.18	245.069	1179.93	158.064	1191.54	217.108	1212.94	84.0447	1217.62	174.114	1235.06	120.081	1249.95	219.124	1255.47	292.135	1262.71
301217	Control	4DAF	755.458	133.049	767.954	156.083	857.301	70.0647	941.327	116.053	948.422	84.0802	952.814	174.112	960.584	299.079	976.463	180.046	993.355	174.112	994.37	247.081	1018.11	292.133	1026.73	245.065	1049.96	262.146	1109.15	160.078	1116.27	248.131	1176.22	245.067	1181.09	158.062	1191.96	217.106	1212.99	84.0439	1217.67	174.113	1235.53	120.08	1249.99	219.123	1255.52	292.133	1263.18
301217	Control	4DAF	756.922	133.049	768.481	156.084	857.828	70.0654	941.896	116.054	948.316	84.0809	952.707	174.113	961.154	299.077	976.696	180.048	993.926	174.114	994.939	247.082	1019.12	292.134	1027.36	245.066	1050.96	262.148	1109.79	160.079	1116.16	248.132	1176.85	245.068	1180.23	158.063	1192.22	217.107	1213.71	84.0445	1218.38	174.113	1236.25	120.081	1250.71	219.123	1256.24	292.134	1263.47
301217	Control	4DAF	757.158	133.05	768.404	156.084	858.063	70.0652	941.814	116.054	948.571	84.0809	952.626	174.113	961.071	299.077	976.95	180.048	993.842	174.113	994.857	247.082	1019.03	292.134	1027.64	245.066	1050.5	262.147	1110.07	160.079	1116.44	248.131	1176.76	245.067	1180.13	158.063	1192.5	217.107	1213.6	84.0445	1218.28	174.113	1236.15	120.081	1250.61	219.123	1256.14	292.134	1263.79
301369	Control	4DAF	754.95	133.05	766.508	156.084	856.48	70.0656	940.777	116.054	947.534	84.0812	952.264	174.114	960.034	299.081	975.575	180.048	992.805	174.114	993.82	247.083	1017.88	292.135	1026.12	245.067	1050.1	262.148	1108.92	160.08	1115.66	248.133	1175.99	245.068	1180.48	158.064	1191.35	217.108	1212.72	84.045	1216.97	174.114	1234.84	120.081	1249.73	219.124	1255.26	292.136	1262.49
301369	Control	4DAF	755.471	133.05	767.029	156.084			940.665	116.053	947.76	84.0809	952.49	174.113	960.261	299.079	975.801	180.048	993.033	174.114	993.708	247.082	1017.75	292.135	1026.37	245.066	1049.6	262.148	1108.8	160.079	1115.54	248.132	1175.86	245.068	1179.98	158.064	1191.6	217.108	1213.01	84.0447	1217.26	174.113	1235.12	120.081	1250.01	219.123	1255.12	292.135	1262.77
301369	Control	4DAF	755.375	133.049	766.933	156.084	856.593	70.0651	940.9	116.053	947.656	84.0805	952.386	174.113	960.156	299.077	975.698	180.048	993.265	174.113	994.28	247.082	1018.01	292.134	1026.63	245.066	1049.86	262.147	1109.06	160.079	1115.8	248.131	1176.12	245.067	1180.99	158.063	1191.86	217.108	1213.3	84.0442	1217.55	174.113	1234.99	120.08	1250.73	219.123	1255.41	292.134	1263.07
301369	Control	4DAF	755.471	133.049	767.341	156.084	857.315	70.0652	941.341	116.053	948.097	84.0807	952.828	174.113	960.599	299.078	976.141	180.047	993.708	174.113	994.384	247.082	1018.5	292.134	1027.12	245.066	1050.35	262.147	1109.54	160.079	1115.92	248.131	1176.61	245.067	1180.73	158.062	1192.35	217.107	1213.43	84.0441	1218.11	174.113	1236.4	120.08	1250.86	219.123	1255.97	292.134	1263.62
301369	Control	4DAF	756.276	133.05	767.524	156.084	857.495	70.0654	941.536	116.054	948.63	84.0807	952.685	174.113	960.794	299.077	976.336	180.048	993.904	174.113	994.579	247.082	1018.34	292.134	1027.71	245.066	1050.56	262.147	1109.76	160.079	1116.13	248.131	1176.83	245.068	1180.95	158.063	1192.56	217.107	1213.68	84.0447	1218.35	174.113	1235.79	120.081	1250.68	219.123	1256.21	292.134	1263.44
301374	Control	4DAF	755.444	133.05	767.316	156.085	856.976	70.0656	940.974	116.054	947.731	84.0812	952.461	174.114	960.233	299.075	975.774	180.048	993.004	174.114	994.355	247.083	1017.72	292.135	1026.34	245.067	1049.57	262.149	1108.76	160.08	1115.51	248.133	1175.83	245.068	1180.33	158.064	1191.57	217.108	1212.54	84.0448	1217.22	174.114	1235.09	120.082	1249.97	219.124	1255.08	292.135	1262.31
301374	Control	4DAF	755.67	133.05	767.228	156.084	857.202	70.0654	940.881	116.053	947.975	84.0808	952.368	174.113	960.477	299.076	975.679	180.048	993.248	174.114	994.262	247.082	1017.99	292.134	1026.98	245.067	1049.84	262.148	1108.66	160.079	1115.78	248.132	1175.73	245.067	1179.85	158.064	1191.46	217.108	1210.72	84.0446	1217.1	174.114	1234.97	120.081	1249.43	219.124	1255.39	292.135	1262.62
301374	Control	4DAF	755.893	133.049	767.453	156.083	857.112	70.0649	941.122	116.053	947.88	84.0804	952.609	174.113	960.38	299.074	975.922	180.047	993.152	174.113	994.165	247.081	1017.88	292.133	1026.88	245.066	1050.11	262.147	1108.93	160.079	1115.67	248.131	1175.99	245.066	1180.49	158.063	1191.73	217.107	1213.16	84.0442	1217.41	174.113	1235.7	120.08	1250.16	219.122	1255.69	292.133	1262.5
301374	Control	4DAF	755.855	133.05	767.728	156.084	857.387	70.0652	941.419	116.053	948.175	84.0807	952.906	174.113	960.677	299.075	976.556	180.047	993.786	174.113	994.462	247.082	1018.59	292.134	1027.2	245.066	1050.81	262.148	1109.63	160.079	1116.38	248.132	1176.7	245.067	1180.44	158.063	1192.43	217.108	1213.53	84.0444	1218.21	174.113	1236.07	120.081	1250.53	219.123	1256.06	292.134	1263.29
301374	Control	4DAF	756.519	133.05	768.39	156.084	857.737	70.0654	941.799	116.053	948.218	84.0808	953.286	174.113	961.056	299.074	976.597	180.048	993.829	174.113	994.842	247.081	1018.63	292.134	1027.62	245.066	1050.85	262.147	1109.68	160.079	1116.42	248.132	1176.75	245.067	1180.12	158.063	1192.48	217.107	1214.01	84.0446	1218.26	174.113	1236.13	120.081	1250.59	219.123	1256.12	292.134	1263.77
301163	HNT	4DAF	755.471	133.049	767.029	156.084			940.665	116.054	947.422	84.0808	952.152	174.113	959.922	299.081	975.801	180.048	993.033	174.114	993.708	247.082	1017.75	292.135	1026.37	245.066	1049.6	262.148	1108.8	160.079	1115.54	248.132	1175.86	245.069	1179.61	158.063	1191.6	217.108	1212.16	84.0445	1217.26	174.114	1234.7	120.081	1250.01	219.124	1255.12	292.135	1262.35
301163	HNT	4DAF	755.41	133.05	767.28	156.084	856.94	70.0653	940.937	116.053	947.356	84.0807	952.424	174.113	960.193	299.079	975.735	180.048	992.965	174.114	994.318	247.083	1018.05	292.135	1026.67	245.067	1049.9	262.148	1109.1	160.08	1115.47	248.132	1175.79	245.068	1180.28	158.063	1191.15	217.109	1212.5	84.0448	1217.18	174.114	1235.04	120.081	1250.35	219.124	1255.03	292.135	1262.69
301163	HNT	4DAF	756.348	133.049	767.594	156.083	857.254	70.0648	941.276	116.053	948.033	84.0801	952.425	174.112	960.533	299.08	976.074	180.047	993.304	174.113	994.318	247.081	1018.05	292.133	1027.04	245.065	1050.27	262.146	1109.1	160.078	1115.84	248.13	1176.16	245.067	1180.29	158.062	1191.53	217.107	1212.92	84.0442	1217.6	174.113	1235.47	120.08	1249.93	219.122	1255.46	292.133	1263.12
301163	HNT	4DAF	757.433	133.049	769.303	156.084	858.338	70.0652	942.111	116.053	948.868	84.0805	952.923	174.113	961.368	299.08	976.909	180.047	994.14	174.113	994.815	247.082	1018.98	292.133	1027.6	245.066	1050.83	262.147	1109.65	160.079	1116.39	248.131	1176.72	245.068	1180.46	158.063	1192.08	217.107	1211.85	84.0442	1218.23	174.113	1235.67	120.08	1250.98	219.123	1256.08	292.134	1263.32
301163	HNT	4DAF	757.528	133.049	768.774	156.084	858.434	70.065	942.215	116.053	948.971	84.0805	953.026	174.112	961.471	299.077	977.013	180.047	994.243	174.112	994.92	247.081	1019.09	292.133	1027.71	245.065	1050.94	262.146	1110.14	160.079	1116.51	248.131	1176.83	245.066	1180.58	158.063	1192.19	217.106	1213.68	84.0443	1218.36	174.113	1236.22	120.08	1251.11	219.122	1256.64	292.133	1263.87
301195	HNT	4DAF	756.089	133.014	767.649	156.084	856.996	70.0655	940.996	116.053	947.753	84.0811	952.483	174.114	960.255	299.074	975.796	180.049	993.026	174.114	994.039	247.083	1018.12	292.135	1026.74	245.067	1049.97	262.148	1108.79	160.079	1115.53	248.132	1175.86	245.068	1179.6	158.064	1191.96	217.108	1212.57	84.0448	1217.25	174.114	1235.12	120.081	1249.58	219.123	1255.11	292.135	1262.34
301195	HNT	4DAF	755.523	133.049	766.769	156.084	856.74	70.0654	940.721	116.054	947.478	84.081	952.208	174.113	960.316	299.076	975.857	180.048	993.089	174.114	994.102	247.083	1017.81	292.135	1026.43	245.067	1049.66	262.148	1108.86	160.079	1115.6	248.132	1175.92	245.068	1179.3	158.064	1191.66	217.108	1212.65	84.0447	1217.33	174.114	1235.19	120.081	1249.66	219.123	1255.19	292.135	1262.42
301195	HNT	4DAF	755.865	133.05	767.737	156.084	857.084	70.0652	941.091	116.054	947.848	84.0807	952.578	174.113	960.35	299.073	975.891	180.047	993.459	174.113	994.134	247.082	1018.22	292.134	1026.47	245.066	1050.07	262.147	1109.27	160.079	1116.01	248.131	1176.34	245.067	1179.33	158.063	1191.7	217.107	1213.12	84.0446	1217.37	174.113	1235.24	120.081	1250.12	219.123	1255.65	292.134	1262.88
301195	HNT	4DAF	756.213	133.05	767.459	156.084	857.431	70.0653	941.806	116.054	948.225	84.0807	952.955	174.113	960.725	299.073	976.266	180.048	993.836	174.113	994.511	247.082	1018.64	292.134	1027.26	245.066	1050.49	262.147	1109.69	160.079	1116.43	248.132	1176.75	245.067	1180.12	158.063	1192.11	217.107	1213.59	84.0445	1217.84	174.113	1235.71	120.08	1250.6	219.123	1255.7	292.134	1263.78
301195	HNT	4DAF	755.968	133.049	767.527	156.084	857.498	70.0653	941.202	116.054	948.298	84.0807	953.028	174.113	960.798	299.074	976.339	180.047	993.907	174.114	994.582	247.082	1018.72	292.134	1027.34	245.065	1050.57	262.147	1109.77	160.079	1116.51	248.131	1176.83	245.068	1180.58	158.063	1192.19	217.107	1213.68	84.0443	1217.94	174.113	1235.8	120.081	1250.69	219.123	1255.79	292.134	1263.87
301217	HNT	4DAF	755.592	133.05	767.464	156.085	856.811	70.0658	940.796	116.054	947.553	84.0815	952.283	174.114	960.054	299.075	975.933	180.048	993.164	174.114	994.177	247.083	1017.9	292.136	1026.51	245.067	1050.12	262.148	1108.94	160.08	1116.06	248.133	1176.01	245.069	1180.5	158.064	1191.74	217.108	1212.75	84.045	1217.42	174.114	1234.86	120.081	1249.75	219.124	1254.85	292.135	1262.94
301217	HNT	4DAF	755.675	133.049	767.233	156.084	856.893	70.0657	940.884	116.054	947.643	84.0812	952.373	174.113	960.48	299.077	976.022	180.048	993.252	174.114	993.927	247.082	1017.99	292.135	1026.61	245.066	1049.84	262.148	1109.04	160.079	1115.78	248.132	1176.11	245.068	1179.85	158.063	1191.84	217.108	1212.86	84.0447	1217.54	174.114	1234.97	120.081	1249.86	219.123	1255.39	292.134	1262.2
301217	HNT	4DAF	756.277	133.049	767.524	156.084	857.183	70.0652	941.198	116.054	947.957	84.0803	952.347	174.113	960.457	299.079	976.336	180.047	993.228	174.113	994.241	247.082	1017.97	292.134	1026.96	245.066	1049.82	262.147	1109.01	160.079	1115.76	248.131	1176.08	245.068	1179.83	158.063	1191.82	217.107	1212.83	84.0442	1217.51	174.113	1234.94	120.08	1250.26	219.123	1255.36	292.134	1263.02
301217	HNT	4DAF	757.114	133.049	768.362	156.084	857.709	70.0654	941.767	116.054	948.523	84.0804	952.578	174.113	961.025	299.078	976.904	180.047	993.797	174.113	994.81	247.082	1018.97	292.133	1027.59	245.065	1050.44	262.147	1109.64	160.079	1116.39	248.131	1176.71	245.069	1180.46	158.063	1192.07	217.107	1213.54	84.0442	1218.22	174.113	1235.66	120.081	1250.97	219.123	1256.08	292.134	1263.31
301217	HNT	4DAF	756.315	133.05	768.186	156.083	857.845	70.0653	941.916	116.053	948.673	84.0808	952.727	174.113	961.173	299.077	976.714	180.048	993.946	174.113	994.622	247.082	1018.76	292.135	1027.38	245.066	1050.98	262.148	1109.81	160.079	1116.55	248.131	1176.87	245.067	1180.62	158.064	1192.24	217.108	1213.73	84.0445	1217.98	174.113	1236.27	120.081	1251.16	219.123	1256.26	292.134	1263.5
301369	HNT	4DAF	755.126	133.051	766.996	156.085			940.63	116.053	947.724	84.0813	952.116	174.114	959.886	299.077	975.765	180.049	992.997	174.114	994.011	247.083	1017.71	292.135	1026.33	245.067	1049.56	262.148	1108.76	160.08	1115.5	248.133	1175.82	245.068	1181.07	158.064	1191.93	217.109	1212.96	84.045	1217.21	174.114	1234.65	120.081	1249.97	219.124	1255.07	292.135	1262.73
301369	HNT	4DAF	755.27	133.049	767.142	156.083	856.802	70.0653	940.448	116.053	947.205	84.0811	952.273	174.113	959.706	299.078	975.586	180.048	992.478	174.114	993.829	247.083	1017.51	292.135	1026.13	245.066	1049.36	262.147	1108.93	160.079	1115.3	248.132	1176	245.068	1181.62	158.063	1191.36	217.108	1212.31	84.0445	1217.41	174.113	1234.85	120.081	1249.74	219.124	1255.27	292.135	1262.92
301369	HNT	4DAF	755.438	133.048	766.998	156.083	856.97	70.0648	940.967	116.052	947.726	84.0802	952.792	174.112	960.226	299.076	976.105	180.047	992.997	174.113	994.348	247.081	1018.46	292.133	1027.08	245.066	1049.56	262.146	1109.51	160.078	1115.88	248.131	1176.2	245.066	1181.07	158.061	1191.93	217.107	1213.39	84.044	1217.64	174.112	1235.93	120.08	1250.39	219.122	1255.5	292.133	1263.15
301369	HNT	4DAF	755.975	133.05	767.845	156.084	857.505	70.0655	941.546	116.054	948.304	84.0808	953.035	174.113	961.142	299.081	976.684	180.048	993.914	174.114	994.589	247.082	1018.73	292.134	1027.35	245.066	1050.58	262.147	1109.77	160.079	1116.14	248.132	1176.84	245.069	1181.34	158.063	1192.2	217.107	1213.26	84.0444	1217.94	174.113	1236.66	120.081	1250.7	219.123	1255.8	292.134	1263.88
301369	HNT	4DAF	755.424	133.048	767.608	156.084	857.268	70.0652	941.29	116.053	948.384	84.0806	952.777	174.113	960.886	299.077	976.427	180.047	993.658	174.113	994.671	247.081	1018.82	292.134	1027.44	245.066	1050.67	262.148	1109.86	160.079	1116.23	248.131	1176.56	245.067	1180.68	158.063	1192.29	217.107	1213.79	84.0445	1218.04	174.113	1235.91	120.081	1251.22	219.123	1256.33	292.134	1263.56
301374	HNT	4DAF	756.174	133.051	767.732	156.085	857.392	70.0657	941.088	116.054	947.845	84.0813	952.237	174.114	960.345	299.074	975.886	180.048	993.116	174.114	994.131	247.083	1018.22	292.135	1026.84	245.067	1049.69	262.149	1108.89	160.08	1115.63	248.132	1175.96	245.068	1179.7	158.064	1191.69	217.108	1212.69	84.0449	1217.37	174.114	1234.81	120.081	1250.12	219.124	1255.22	292.136	1262.88
301374	HNT	4DAF	755.551	133.05	767.735	156.084	857.083	70.0654	941.09	116.053	947.508	84.0809	952.239	174.113	960.348	299.073	975.889	180.048	993.119	174.114	993.795	247.083	1017.85	292.135	1026.47	245.066	1050.07	262.148	1108.89	160.079	1115.64	248.132	1175.96	245.067	1180.83	158.064	1191.32	217.108	1210.99	84.0445	1217.37	174.114	1234.81	120.081	1249.69	219.124	1255.22	292.134	1262.88
301374	HNT	4DAF	756.201	133.05	768.071	156.082	857.418	70.0645	941.115	116.052	947.873	84.08	952.604	174.112	960.711	299.071	976.253	180.047	993.145	174.112	994.158	247.081	1017.88	292.133	1026.87	245.065	1050.1	262.146	1109.3	160.078	1115.67	248.13	1175.99	245.065	1180.86	158.062	1191.72	217.106	1213.15	84.0436	1217.4	174.112	1235.69	120.08	1250.15	219.122	1255.26	292.132	1262.49
301374	HNT	4DAF	755.783	133.05	768.28	156.084	857.315	70.0652	940.665	116.053	947.422	84.0806	952.152	174.113	959.922	299.073	975.126	180.048	992.695	174.113	993.708	247.082	1017.75	292.134	1026.37	245.066	1049.97	262.147	1107.67	160.079	1115.16	248.131	1176.24	245.067	1181.86	158.063	1192.35	217.107	1211.3	84.0444	1217.68	174.113	1236.4	120.081	1250.44	219.123	1255.97	292.134	1263.62
301374	HNT	4DAF	756.35	133.049	768.222	156.084	857.881	70.0652	941.616	116.053	948.372	84.0808	953.103	174.113	961.212	299.073	976.415	180.047	993.983	174.113	994.997	247.081	1018.8	292.134	1027.8	245.066	1050.65	262.147	1109.85	160.079	1116.6	248.131	1176.92	245.067	1180.29	158.063	1192.28	217.107	1214.2	84.0446	1218.46	174.113	1236.32	120.081	1251.21	219.123	1256.31	292.134	1263.97
301110	Control	7DAF	755.27	133.05	767.453	156.085	856.8	70.0657	940.786	116.054	947.88	84.0816	952.273	174.114	960.38	299.074	975.922	180.049	993.153	174.114	994.167	247.083	1018.26	292.135	1026.5	245.067	1049.73	262.149	1108.93	160.08	1115.67	248.132	1176	245.069	1179.74	158.064	1191.73	217.108	1211.03	84.0448	1217.41	174.114	1234.85	120.081	1249.74	219.124	1255.27	292.136	1262.5
301110	Control	7DAF	756.028	133.05	767.586	156.084	856.933	70.0653	940.928	116.053	948.024	84.0812	952.417	174.113	960.524	299.073	975.728	180.048	993.296	174.113	994.309	247.082	1018.04	292.135	1027.04	245.066	1049.89	262.148	1109.09	160.079	1115.83	248.131	1176.15	245.068	1179.9	158.064	1191.14	217.108	1211.64	84.0444	1217.59	174.113	1236.31	120.081	1250.34	219.124	1255.45	292.134	1263.1
301110	Control	7DAF	755.987	133.048	767.858	156.083	857.205	70.0647	941.224	116.052	947.643	84.0802	952.373	174.112	960.48	299.072	975.684	180.047	993.252	174.113	994.267	247.081	1018	292.133	1026.61	245.065	1049.84	262.146	1109.04	160.078	1115.78	248.13	1176.11	245.067	1180.23	158.063	1191.84	217.107	1212.86	84.0441	1217.54	174.113	1235.4	120.08	1250.29	219.122	1255.39	292.133	1263.05
301110	Control	7DAF	755.968	133.05	767.527	156.084	857.186	70.0652	941.541	116.053	947.96	84.0809	953.028	174.113	960.798	299.073	976.677	180.048	993.569	174.113	994.584	247.082	1018.72	292.134	1026.96	245.066	1050.57	262.148	1109.77	160.079	1116.14	248.131	1176.83	245.068	1180.21	158.063	1192.19	217.107	1213.68	84.0445	1217.94	174.113	1235.8	120.08	1251.11	219.123	1256.22	292.134	1263.87
301110	Control	7DAF	756.084	133.05	767.643	156.084	857.615	70.0653	941.665	116.053	948.423	84.0809	952.816	174.113	960.923	299.073	976.465	180.048	993.695	174.113	994.37	247.082	1018.49	292.134	1027.1	245.066	1050.33	262.147	1109.91	160.079	1116.28	248.132	1176.97	245.068	1181.09	158.063	1192.33	217.107	1213.41	84.0446	1218.09	174.113	1235.96	120.081	1250.85	219.123	1255.95	292.134	1263.61
301163	Control	7DAF	756.425	133.049	767.359	156.083	857.643	70.0648	941.022	116.053	947.778	84.0805	952.508	174.113	960.278	299.075	975.82	180.047	993.05	174.113	994.065	247.081	1017.77	292.134	1026.76	245.066	1049.99	262.147	1109.19	160.079	1115.93	248.131	1175.88	245.066	1180.75	158.062	1192.37	217.107	1210.9	84.0439	1217.28	174.113	1236	120.08	1250.46	219.123	1255.14	292.134	1263.65
301163	Control	7DAF	756.23	133.05	767.476	156.083	857.448	70.0647	941.149	116.053	948.243	84.0805	952.636	174.112	960.406	299.077	975.947	180.047	993.515	174.113	994.192	247.081	1018.29	292.133	1026.9	245.065	1050.13	262.147	1109.33	160.078	1115.7	248.131	1176.4	245.067	1180.14	158.062	1192.51	217.106	1213.19	84.0439	1217.44	174.112	1235.31	120.08	1249.77	219.122	1255.3	292.133	1262.53
301163	Control	7DAF	757.392	133.049	768.639	156.084	857.987	70.0653	941.729	116.053	948.824	84.0809	952.878	174.113	961.326	299.077	976.867	180.048	994.097	174.113	994.773	247.082	1018.93	292.134	1027.55	245.066	1050.78	262.147	1109.98	160.079	1116.35	248.132	1176.67	245.067	1180.04	158.063	1192.03	217.107	1213.07	84.0445	1218.17	174.113	1236.04	120.081	1250.93	219.123	1256.03	292.134	1263.26
301163	Control	7DAF	757.065	133.05	768.938	156.084	858.909	70.0651	942.052	116.053	949.146	84.0805	953.201	174.112	961.31	299.076	976.852	180.047	994.082	174.113	995.095	247.081	1018.91	292.135	1027.53	245.066	1051.14	262.147	1109.96	160.079	1116.33	248.131	1177.03	245.067	1180.02	158.063	1192.01	217.107	1213.9	84.0445	1218.15	174.113	1236.02	120.081	1250.91	219.123	1256.44	292.134	1263.24
301195	Control	7DAF	755.02	133.05	766.266	156.085			940.177	116.053	947.273	84.0812	952.003	174.114	959.773	299.075	975.314	180.049	992.544	174.114	993.557	247.083	1017.21	292.136	1026.2	245.067	1049.43	262.149	1108.63	160.08	1115.37	248.133	1176.07	245.069	1179.44	158.064	1191.81	217.108	1210.69	84.0447	1217.07	174.114	1234.93	120.081	1249.82	219.124	1254.93	292.135	1263.01
301195	Control	7DAF	756.251	133.05	767.809	156.084	857.156	70.065	941.169	116.053	947.59	84.0805	952.318	174.113	960.428	299.073	975.969	180.047	993.199	174.113	994.212	247.082	1017.94	292.135	1026.93	245.066	1050.16	262.147	1108.98	160.079	1115.35	248.132	1176.05	245.067	1179.79	158.063	1191.78	217.107	1212.79	84.0441	1217.47	174.113	1235.33	120.08	1250.22	219.123	1255.32	292.134	1262.56
301195	Control	7DAF	756.675	133.049	767.922	156.083	857.269	70.0649	941.292	116.054	948.048	84.0803	952.778	174.112	960.55	299.073	976.091	180.047	993.659	174.113	994.672	247.081	1018.45	292.133	1027.06	245.065	1050.29	262.147	1109.12	160.079	1115.86	248.131	1176.18	245.068	1179.93	158.062	1192.29	217.106	1212.94	84.0445	1217.62	174.112	1235.06	120.08	1250.37	219.122	1255.48	292.133	1263.56
301195	Control	7DAF	755.234	133.05	767.105	156.084	857.076	70.0651	941.085	116.053	947.841	84.0807	952.909	174.113	960.679	299.072	976.558	180.047	993.452	174.113	994.465	247.082	1018.22	292.133	1027.21	245.066	1050.44	262.147	1109.63	160.079	1116	248.131	1176.7	245.066	1180.07	158.063	1192.44	217.107	1213.53	84.0444	1218.21	174.113	1236.08	120.081	1250.96	219.122	1256.07	292.133	1263.72
301195	Control	7DAF	756.224	133.05	767.784	156.084	857.444	70.0654	941.48	116.054	948.574	84.0809	953.304	174.113	960.738	299.073	976.617	180.048	993.848	174.114	994.523	247.082	1018.28	292.134	1027.27	245.066	1050.5	262.147	1109.7	160.079	1116.44	248.131	1176.77	245.067	1180.14	158.063	1192.5	217.108	1213.61	84.045	1218.28	174.113	1236.15	120.081	1251.04	219.123	1255.72	292.134	1263.8
301217	Control	7DAF	756.017	133.05	766.952	156.085	856.924	70.0654	940.918	116.053	947.675	84.0811	952.405	174.113	960.177	299.076	975.718	180.048	992.948	174.114	993.961	247.083	1018.03	292.135	1026.28	245.066	1049.88	262.148	1108.7	160.079	1115.45	248.132	1175.77	245.068	1179.89	158.063	1191.13	217.108	1210.77	84.0445	1217.15	174.114	1235.02	120.081	1249.9	219.124	1255.01	292.135	1262.66
301217	Control	7DAF	755.926	133.049	767.172	156.084	856.833	70.0654	941.158	116.053	947.914	84.0809	952.644	174.113	960.416	299.074	975.957	180.047	993.187	174.114	994.201	247.082	1017.92	292.134	1026.54	245.066	1050.14	262.148	1108.97	160.079	1115.71	248.132	1176.03	245.068	1180.15	158.063	1192.14	217.107	1213.2	84.0445	1217.45	174.113	1234.89	120.081	1250.21	219.123	1255.74	292.134	1263.39
301217	Control	7DAF	756.223	133.05	767.469	156.084	857.128	70.0649	941.139	116.053	947.897	84.0805	952.627	174.113	960.397	299.074	975.601	180.047	993.169	174.113	994.182	247.081	1018.28	292.135	1026.89	245.066	1050.12	262.147	1108.95	160.079	1115.69	248.131	1176.01	245.067	1181.26	158.063	1191.75	217.107	1211.05	84.044	1217.43	174.113	1235.72	120.081	1249.76	219.123	1255.29	292.134	1262.94
301217	Control	7DAF	757.266	133.049	768.826	156.084	858.173	70.0652	941.931	116.053	949.026	84.0808	953.08	174.113	961.19	299.074	976.731	180.047	993.961	174.113	994.975	247.082	1018.78	292.134	1027.77	245.066	1051	262.147	1109.82	160.079	1116.57	248.131	1176.89	245.067	1180.26	158.063	1192.25	217.107	1213.32	84.0445	1218.43	174.113	1236.29	120.081	1250.75	219.123	1255.86	292.134	1263.94
301217	Control	7DAF	756.838	133.049	768.708	156.084	858.368	70.065	942.142	116.053	949.238	84.0807	952.953	174.113	961.4	299.073	976.604	180.047	994.172	174.113	995.185	247.081	1019.01	292.134	1027.63	245.066	1050.86	262.147	1110.06	160.079	1116.8	248.13	1177.13	245.067	1180.87	158.063	1192.49	217.107	1214.44	84.0442	1218.27	174.113	1236.56	120.08	1251.02	219.122	1256.55	292.133	1263.78
301369	Control	7DAF	755.427	133.05	766.361	156.084			940.618	116.053	947.374	84.0809	952.105	174.113	959.874	299.077	975.416	180.048	992.985	174.114	993.999	247.082	1017.7	292.135	1026.69	245.066	1049.54	262.148	1108.74	160.079	1115.49	248.132	1175.81	245.068	1180.68	158.063	1191.92	217.108	1212.52	84.0446	1217.2	174.113	1235.06	120.081	1249.53	219.123	1255.06	292.134	1262.71
301369	Control	7DAF	755.599	133.05	766.847	156.084	856.819	70.0652	940.804	116.053	947.561	84.0807	952.291	174.113	960.063	299.077	975.942	180.048	993.172	174.113	993.848	247.082	1017.91	292.134	1026.52	245.066	1049.75	262.147	1108.95	160.079	1115.7	248.132	1176.02	245.068	1180.89	158.063	1192.5	217.107	1213.18	84.0445	1217.44	174.113	1234.87	120.081	1250.19	219.123	1255.29	292.134	1262.52
301369	Control	7DAF	755.366	133.049	767.236	156.084	856.896	70.0648	940.889	116.053	947.646	84.0804	952.376	174.112	960.484	299.077	976.025	180.047	993.255	174.113	993.932	247.082	1018	292.134	1026.62	245.065	1049.85	262.146	1109.04	160.079	1115.79	248.131	1176.11	245.068	1180.61	158.063	1191.85	217.107	1213.29	84.0442	1217.54	174.113	1235.41	120.08	1250.29	219.122	1254.97	292.134	1263.05
301369	Control	7DAF	755.992	133.049	767.552	156.084	857.211	70.0652	941.229	116.053	947.987	84.0808	952.716	174.113	960.825	299.076	976.366	180.047	993.596	174.113	994.61	247.082	1018.38	292.134	1027.37	245.066	1050.22	262.148	1109.42	160.079	1116.54	248.132	1176.49	245.068	1180.61	158.063	1192.97	217.107	1213.72	84.0445	1217.97	174.113	1235.83	120.081	1250.72	219.123	1255.82	292.134	1263.91
301369	Control	7DAF	755.982	133.048	767.542	156.084	857.514	70.0652	941.556	116.053	948.315	84.0808	953.045	174.113	960.815	299.076	976.356	180.048	993.924	174.113	994.599	247.082	1018.74	292.134	1027.36	245.066	1050.59	262.147	1109.79	160.079	1116.53	248.132	1176.85	245.068	1180.6	158.063	1192.59	217.107	1213.7	84.0446	1218.38	174.113	1235.82	120.081	1251.13	219.123	1256.24	292.134	1263.9
301374	Control	7DAF	755.446	133.05	767.316	156.084	856.664	70.0653	940.638	116.053	947.395	84.0809	952.463	174.113	960.233	299.074	975.774	180.048	993.006	174.114	994.019	247.083	1017.72	292.135	1026.71	245.067	1049.57	262.148	1108.77	160.08	1115.51	248.132	1175.83	245.067	1179.95	158.063	1191.57	217.108	1210.84	84.0445	1217.22	174.113	1235.09	120.081	1249.55	219.124	1255.08	292.135	1263.16
301374	Control	7DAF	756.295	133.049	767.853	156.084	857.2	70.0655	940.881	116.054	947.637	84.0811	952.705	174.114	960.475	299.074	975.679	180.048	993.247	174.114	994.262	247.083	1017.99	292.134	1026.61	245.067	1049.84	262.149	1109.03	160.08	1115.4	248.132	1176.1	245.068	1179.85	158.064	1192.96	217.108	1212.85	84.0448	1217.53	174.114	1234.97	120.081	1249.86	219.123	1254.96	292.135	1262.62
301374	Control	7DAF	755.772	133.049	767.332	156.083	857.304	70.0645	940.991	116.052	947.749	84.0801	952.816	174.112	960.587	299.073	976.129	180.047	993.359	174.112	994.034	247.081	1018.49	292.133	1027.11	245.065	1049.96	262.146	1109.16	160.078	1115.53	248.131	1176.22	245.066	1181.1	158.062	1192.34	217.106	1211.29	84.0435	1217.67	174.112	1235.96	120.08	1250	219.122	1255.53	292.133	1263.18
301374	Control	7DAF	756.023	133.049	767.583	156.084	857.867	70.065	941.6	116.053	948.359	84.0807	952.749	174.113	960.859	299.073	976.4	180.047	993.63	174.113	994.644	247.082	1018.41	292.134	1027.41	245.066	1050.64	262.147	1109.46	160.079	1116.2	248.131	1176.53	245.067	1180.27	158.063	1193.39	217.107	1213.33	84.0446	1218.01	174.113	1235.88	120.081	1250.34	219.123	1255.87	292.134	1263.52
301374	Control	7DAF	756.303	133.05	768.173	156.084	858.145	70.0654	941.901	116.053	948.659	84.081	953.05	174.113	961.159	299.073	976.363	180.047	993.931	174.113	994.606	247.082	1019.12	292.134	1027.36	245.066	1050.97	262.148	1109.79	160.08	1116.91	248.131	1176.86	245.067	1180.61	158.064	1192.6	217.108	1213.71	84.0449	1218.39	174.113	1235.83	120.081	1251.14	219.123	1256.25	292.135	1263.9
301110	HNT	7DAF	755.86	133.05	767.418	156.084	857.078	70.0657	941.086	116.054	948.181	84.0811	952.235	174.114	960.343	299.074	975.884	180.048	993.114	174.114	994.128	247.083	1017.84	292.135	1026.83	245.067	1050.06	262.149	1108.89	160.08	1115.63	248.133	1175.95	245.069	1179.7	158.064	1191.69	217.108	1212.68	84.0451	1217.36	174.114	1234.8	120.081	1249.69	219.124	1255.22	292.135	1262.88
301110	HNT	7DAF	757.062	133.05	768.308	156.084	857.655	70.0654	941.373	116.053	948.13	84.0811	952.522	174.113	960.63	299.075	976.171	180.048	993.401	174.113	994.754	247.082	1018.16	292.135	1026.78	245.067	1050.01	262.148	1109.21	160.079	1115.58	248.131	1176.27	245.068	1179.64	158.063	1191.63	217.107	1213.04	84.0447	1217.3	174.113	1235.16	120.081	1250.48	219.123	1255.58	292.134	1263.24
301110	HNT	7DAF	756.309	133.049	767.555	156.083	857.214	70.0647	941.232	116.052	948.328	84.0802	952.721	174.112	960.49	299.074	976.032	180.047	993.262	174.113	993.938	247.081	1018.38	292.134	1027	245.065	1050.23	262.147	1109.05	160.078	1115.8	248.131	1176.12	245.066	1180.61	158.063	1191.85	217.107	1213.29	84.0439	1217.55	174.112	1235.41	120.08	1250.3	219.123	1255.4	292.134	1263.06
301110	HNT	7DAF	756.334	133.049	767.58	156.084	857.552	70.0652	941.599	116.053	948.018	84.0808	953.086	174.113	960.855	299.074	976.059	180.047	993.627	174.113	994.302	247.082	1018.41	292.134	1027.03	245.066	1050.26	262.147	1109.46	160.079	1116.57	248.13	1176.52	245.067	1180.27	158.063	1192.26	217.107	1213.75	84.0445	1218.01	174.113	1235.87	120.081	1250.76	219.123	1255.87	292.134	1263.95
301110	HNT	7DAF	754.714	133.05	766.897	156.083	856.558	70.0652	941.198	116.053	947.955	84.0806	952.685	174.113	960.457	299.073	975.998	180.047	993.566	174.113	994.579	247.082	1018.34	292.134	1026.96	245.066	1050.56	262.147	1109.76	160.079	1116.51	248.131	1176.83	245.067	1180.95	158.063	1192.56	217.107	1213.68	84.0446	1218.35	174.113	1235.79	120.081	1251.11	219.123	1256.21	292.134	1263.02
301163	HNT	7DAF	755.728	133.049	767.287	156.084	856.946	70.0652	940.606	116.053	947.363	84.0809	952.093	174.113	960.2	299.079	975.742	180.048	992.972	174.114	993.987	247.082	1017.31	292.135	1026.68	245.066	1049.91	262.148	1108.73	160.079	1115.47	248.131	1175.8	245.068	1179.17	158.064	1191.53	217.108	1212.5	84.0446	1217.18	174.113	1234.62	120.081	1249.94	219.123	1255.04	292.135	1262.7
301163	HNT	7DAF	755.581	133.05	767.141	156.084	857.112	70.0653	940.784	116.053	948.218	84.081	952.271	174.113	960.38	299.077	975.922	180.048	993.152	174.113	994.165	247.082	1017.88	292.135	1026.5	245.067	1050.11	262.148	1108.93	160.08	1115.67	248.132	1175.99	245.068	1180.49	158.064	1191.73	217.108	1210.6	84.0444	1217.41	174.114	1234.85	120.081	1249.74	219.124	1254.84	292.135	1262.5
301163	HNT	7DAF	756.486	133.049	767.732	156.083	857.392	70.0646	941.426	116.052	948.182	84.08	952.575	174.112	960.682	299.078	976.224	180.047	993.454	174.112	994.469	247.081	1018.22	292.133	1027.21	245.065	1050.44	262.147	1109.26	160.078	1116.01	248.13	1176.33	245.066	1180.83	158.062	1192.82	217.106	1213.11	84.0439	1217.79	174.112	1235.23	120.08	1250.54	219.122	1255.65	292.133	1262.88
301163	HNT	7DAF	757.411	133.049	768.658	156.083	858.318	70.065	942.088	116.053	948.506	84.0805	952.561	174.113	961.346	299.08	976.887	180.047	994.117	174.113	994.793	247.082	1018.95	292.134	1027.57	245.066	1050.8	262.147	1110	160.079	1116.74	248.131	1176.69	245.068	1180.44	158.063	1193.93	217.107	1212.67	84.0442	1218.2	174.113	1235.64	120.08	1250.95	219.122	1256.06	292.134	1263.29
301163	HNT	7DAF	755.734	133.05	767.607	156.085	856.954	70.0652	940.95	116.053	948.045	84.0808	952.775	174.113	960.547	299.077	976.088	180.047	993.318	174.113	994.331	247.082	1018.44	292.134	1027.06	245.066	1050.29	262.148	1109.49	160.079	1116.61	248.131	1176.93	245.067	1181.05	158.063	1193.41	217.107	1212.09	84.0442	1218.47	174.113	1236.33	120.081	1250.79	219.123	1255.9	292.134	1263.56
301195	HNT	7DAF	756.219	133.051	767.155	156.085	856.814	70.0657	940.799	116.054	947.556	84.0813	952.286	174.114	960.395	299.074	975.599	180.049	993.167	174.114	994.18	247.083	1017.9	292.135	1026.89	245.067	1049.75	262.149	1108.95	160.08	1116.06	248.133	1176.01	245.07	1179.76	158.064	1192.87	217.109	1212.75	84.0451	1217.43	174.114	1234.87	120.081	1250.18	219.124	1255.28	292.135	1262.51
301195	HNT	7DAF	756.72	133.05	768.28	156.084	857.315	70.0654	941.341	116.054	948.097	84.081	952.152	174.113	960.599	299.074	976.139	180.048	993.371	174.114	994.384	247.082	1018.13	292.135	1026.74	245.067	1050.35	262.148	1109.17	160.08	1115.91	248.132	1176.24	245.069	1179.61	158.064	1191.6	217.108	1212.58	84.0445	1217.26	174.114	1235.12	120.081	1250.01	219.124	1255.12	292.135	1262.77
301195	HNT	7DAF	755.899	133.049	767.147	156.083			940.453	116.052	947.21	84.0801	951.94	174.112	960.049	299.073	975.591	180.047	992.821	174.113	993.834	247.081	1017.14	292.133	1026.13	245.065	1049.74	262.147	1108.56	160.078	1115.68	248.131	1176.38	245.068	1180.5	158.062	1192.86	217.106	1211.04	84.0436	1217.42	174.112	1236.56	120.08	1250.17	219.122	1255.27	292.133	1262.93
301195	HNT	7DAF	756.436	133.049	767.682	156.084	857.341	70.0652	941.37	116.053	948.128	84.0808	952.858	174.113	960.966	299.073	976.507	180.048	993.737	174.113	994.751	247.082	1018.16	292.134	1027.15	245.066	1050.75	262.148	1109.58	160.079	1116.32	248.132	1176.64	245.068	1180.77	158.063	1193.5	217.107	1213.89	84.0445	1218.15	174.113	1236.44	120.081	1250.9	219.123	1256	292.134	1263.24
301195	HNT	7DAF	755.72	133.05	767.591	156.084	857.25	70.0652	941.611	116.053	948.367	84.0807	953.097	174.113	960.867	299.072	976.746	180.047	993.978	174.113	994.654	247.081	1019.17	292.133	1027.42	245.065	1050.65	262.147	1109.84	160.079	1116.59	248.131	1176.91	245.067	1180.66	158.063	1192.27	217.107	1214.2	84.0445	1218.45	174.112	1236.31	120.081	1251.2	219.122	1256.31	292.133	1263.54
301217	HNT	7DAF	755.807	133.05	767.053	156.084	857.024	70.0654	941.029	116.053	947.785	84.081	952.178	174.113	960.285	299.076	976.164	180.048	993.394	174.113	994.072	247.082	1017.78	292.135	1026.77	245.067	1050	262.148	1109.2	160.079	1115.94	248.132	1176.26	245.068	1179.26	158.064	1192	217.108	1213.04	84.0447	1217.72	174.114	1235.16	120.081	1250.04	219.124	1255.15	292.135	1263.23
301217	HNT	7DAF	756.208	133.049	767.767	156.083	857.426	70.0648	941.463	116.053	948.22	84.0803	952.612	174.113	960.72	299.076	976.599	180.047	993.491	174.113	994.506	247.081	1018.26	292.133	1026.88	245.066	1050.11	262.147	1109.31	160.079	1116.05	248.131	1176.37	245.067	1180.12	158.063	1192.11	217.106	1213.16	84.044	1217.84	174.113	1235.28	120.08	1250.59	219.123	1255.69	292.133	1262.5
301217	HNT	7DAF	755.381	133.05	766.941	156.084	857.225	70.0653	941.244	116.053	948.002	84.081	952.733	174.113	960.502	299.074	976.044	180.048	993.612	174.113	994.625	247.082	1018.77	292.134	1027.01	245.066	1050.24	262.148	1109.44	160.079	1116.18	248.132	1176.5	245.067	1181	158.063	1192.24	217.108	1213.74	84.0446	1217.99	174.113	1235.85	120.081	1251.17	219.123	1255.84	292.134	1263.5
301217	HNT	7DAF	757.368	133.049	768.304	156.084	857.963	70.0652	941.704	116.053	948.798	84.0807	952.853	174.113	960.962	299.075	976.504	180.047	994.072	174.113	994.747	247.082	1018.9	292.134	1027.52	245.066	1050.75	262.147	1109.57	160.079	1116.32	248.131	1176.64	245.067	1180.01	158.063	1192.38	217.107	1213.04	84.0443	1218.14	174.114	1236.01	120.08	1250.89	219.123	1256.42	292.134	1263.23
301217	HNT	7DAF	756.72	133.05	767.968	156.084	857.939	70.0652	941.679	116.053	948.773	84.0809	952.828	174.113	960.937	299.075	976.478	180.048	993.708	174.113	994.722	247.082	1018.87	292.134	1027.87	245.066	1050.72	262.148	1109.92	160.079	1116.29	248.131	1176.99	245.068	1179.98	158.064	1191.97	217.107	1213.86	84.0446	1218.11	174.113	1235.97	120.081	1251.29	219.123	1255.97	292.134	1263.62
301369	HNT	7DAF	755.992	133.049	767.55	156.084	857.21	70.0653	941.229	116.053	947.985	84.0808	952.716	174.113	960.485	299.075	976.027	180.048	993.257	174.113	994.272	247.082	1018.38	292.134	1026.99	245.066	1049.85	262.148	1109.05	160.079	1116.16	248.132	1176.11	245.067	1180.98	158.064	1191.85	217.108	1212.86	84.0445	1217.54	174.113	1235.41	120.081	1249.87	219.123	1255.4	292.135	1262.63
301369	HNT	7DAF	755.413	133.049	766.971	156.083	856.943	70.0647	940.94	116.052	948.035	84.0802	952.427	174.112	960.197	299.075	975.738	180.047	993.308	174.112	993.983	247.081	1018.06	292.133	1026.67	245.065	1050.28	262.146	1109.1	160.078	1115.84	248.131	1176.17	245.066	1181.79	158.062	1191.9	217.106	1213.35	84.0438	1217.6	174.112	1235.47	120.08	1250.36	219.122	1255.04	292.133	1262.69
301369	HNT	7DAF	756.07	133.012	767.629	156.084	857.29	70.065	941.314	116.053	948.07	84.0806	952.8	174.113	960.57	299.074	976.112	180.048	993.681	174.113	994.357	247.082	1018.47	292.134	1027.09	245.066	1050.32	262.147	1109.51	160.079	1116.26	248.131	1176.58	245.067	1180.7	158.063	1192.32	217.107	1213.82	84.0445	1218.07	174.113	1235.94	120.081	1250.4	219.122	1255.93	292.134	1264.01
301369	HNT	7DAF	756.116	133.049	767.674	156.084	857.335	70.0654	941.363	116.053	948.119	84.0809	952.85	174.113	960.959	299.074	976.499	180.048	993.73	174.113	994.744	247.082	1018.9	292.134	1027.52	245.066	1050.75	262.148	1109.57	160.079	1116.31	248.131	1177.01	245.068	1180.76	158.063	1192.37	217.107	1213.88	84.0447	1218.14	174.113	1236.43	120.081	1250.89	219.123	1255.99	292.134	1263.65
301374	HNT	7DAF	755.488	133.05	767.359	156.084	857.331	70.0654	941.022	116.053	947.778	84.081	952.171	174.113	960.278	299.073	975.82	180.048	993.05	174.114	994.065	247.083	1018.15	292.135	1026.39	245.067	1049.99	262.148	1108.82	160.08	1115.56	248.131	1175.88	245.067	1179.63	158.063	1191.24	217.108	1212.6	84.0447	1216.86	174.113	1235.15	120.081	1250.03	219.123	1255.14	292.135	1261.94
301374	HNT	7DAF	756.328	133.05	767.263	156.085	857.235	70.0654	940.916	116.053	948.011	84.081	952.403	174.113	960.513	299.074	976.054	180.048	993.284	174.114	994.297	247.083	1018.4	292.135	1026.65	245.066	1049.88	262.148	1109.08	160.08	1115.82	248.132	1176.14	245.067	1179.89	158.064	1191.5	217.107	1212.9	84.0447	1217.15	174.113	1235.01	120.081	1249.9	219.123	1255.43	292.135	1263.09
301374	HNT	7DAF	756.205	133.049	767.765	156.083	857.425	70.0647	941.122	116.053	947.88	84.08	952.609	174.112	960.38	299.072	975.922	180.047	993.489	174.112	994.165	247.081	1018.26	292.133	1026.88	245.065	1050.11	262.147	1109.3	160.078	1116.05	248.13	1175.99	245.066	1179.74	158.063	1192.11	217.106	1213.16	84.044	1217.84	174.112	1234.85	120.08	1250.59	219.122	1255.26	292.133	1262.5
301374	HNT	7DAF	755.865	133.05	767.735	156.084	857.395	70.0652	941.429	116.054	948.186	84.0809	952.916	174.113	961.023	299.073	976.227	180.048	993.797	174.113	994.472	247.082	1018.6	292.134	1027.21	245.066	1050.82	262.148	1109.64	160.079	1116.39	248.132	1176.71	245.067	1180.08	158.063	1193.19	217.108	1213.97	84.0447	1218.22	174.113	1235.66	120.081	1250.97	219.123	1256.08	292.134	1264.16
301374	HNT	7DAF	756.72	133.05	767.654	156.084	857.939	70.0652	941.679	116.053	948.435	84.0807	952.828	174.113	960.937	299.073	976.478	180.048	993.708	174.113	994.722	247.082	1018.5	292.135	1027.49	245.066	1050.72	262.148	1109.92	160.079	1116.66	248.131	1176.61	245.067	1180.36	158.063	1192.72	217.107	1213.86	84.0447	1218.11	174.113	1235.97	120.081	1250.44	219.123	1255.97	292.134	1263.62
301110	Control	10DAF	755.915	133.05	767.161	156.084	857.133	70.0653	940.808	116.053	947.902	84.0809	952.295	174.113	960.064	299.077	975.944	180.048	992.836	174.114	994.189	247.082	1017.91	292.135	1026.53	245.066	1049.76	262.148	1108.95	160.08	1115.32	248.132	1176.02	245.068	1179.02	158.064	1191.38	217.107	1212.33	84.0446	1217.01	174.113	1234.88	120.081	1249.34	219.124	1254.87	292.135	1262.95
301110	Control	10DAF	755.962	133.051	767.833	156.084	857.18	70.0652	940.859	116.053	947.615	84.081	952.346	174.113	960.453	299.073	975.657	180.048	993.225	174.113	993.902	247.082	1017.97	292.134	1026.58	245.067	1049.81	262.148	1109.01	160.079	1115.75	248.132	1176.08	245.068	1180.2	158.063	1191.81	217.108	1212.82	84.0447	1217.5	174.113	1235.37	120.081	1250.25	219.124	1254.93	292.135	1262.59
301110	Control	10DAF	755.808	133.049	767.679	156.083	857.651	70.0646	941.029	116.052	948.462	84.0803	952.517	174.112	960.625	299.072	975.828	180.047	993.396	174.112	994.072	247.081	1018.16	292.133	1027.15	245.065	1050	262.146	1109.2	160.078	1116.32	248.13	1176.27	245.066			1192	217.106	1213.04	84.044	1217.72	174.112	1235.58	120.08	1250.04	219.122	1255.15	292.133	1262.81
301110	Control	10DAF	755.548	133.049	767.418	156.084	857.704	70.065	941.424	116.053	948.518	84.0807	952.911	174.113	960.682	299.074	976.561	180.047	993.792	174.113	994.805	247.081	1018.59	292.133	1027.21	245.066	1050.44	262.147	1109.64	160.079	1116.01	248.131	1176.7	245.067	1180.82	158.063	1192.44	217.107	1213.54	84.0444	1218.21	174.113	1236.08	120.081	1250.97	219.123	1256.07	292.134	1263.3
301110	Control	10DAF	755.595	133.05	767.465	156.084	858.062	70.0653	941.475	116.053	948.569	84.0807	952.962	174.113	961.069	299.074	976.611	180.048	993.841	174.113	994.856	247.082	1018.27	292.134	1027.27	245.066	1050.5	262.147	1110.07	160.079	1116.44	248.13	1177.13	245.068	1180.51	158.063	1192.5	217.107	1214.02	84.0446	1218.28	174.113	1236.14	120.081	1251.03	219.123	1256.13	292.134	1263.79
301163	Control	10DAF	755.425	133.05	767.298	156.085	857.269	70.0652	940.954	116.053	947.712	84.081	952.441	174.113	960.212	299.082	976.091	180.048	992.984	174.114	993.997	247.082	1017.7	292.135	1026.69	245.067	1049.92	262.148	1108.74	160.079	1115.49	248.132	1175.81	245.068	1179.93	158.064	1191.55	217.108	1210.82	84.0445	1217.2	174.114	1235.06	120.081	1249.52	219.124	1255.05	292.134	1262.28
301163	Control	10DAF	756.235	133.051	767.483	156.084	857.454	70.0654	941.154	116.053	947.573	84.0809	952.641	174.113	960.412	299.081	975.954	180.048	993.184	174.114	994.197	247.082	1018.29	292.134	1026.91	245.067	1050.14	262.148	1108.96	160.08	1115.71	248.132	1176.03	245.068	1180.15	158.064	1191.77	217.108	1213.2	84.0446	1217.45	174.113	1235.31	120.081	1250.2	219.124	1255.31	292.134	1262.96
301163	Control	10DAF	756.35	133.049	767.91	156.083	857.257	70.0646	941.278	116.052	948.374	84.0801	952.427	174.112	960.536	299.082	976.078	180.047	993.308	174.112	994.321	247.081	1018.06	292.133	1026.67	245.065	1050.28	262.147	1109.1	160.078	1115.85	248.131	1176.17	245.068	1180.66	158.062	1191.9	217.106	1212.5	84.0438	1217.61	174.112	1235.47	120.08	1250.36	219.122	1255.89	292.133	1263.12
301163	Control	10DAF	757.109	133.049	768.981	156.084	857.39	70.0653	942.099	116.053	948.856	84.0805	952.573	174.112	961.358	299.08	976.897	180.048	994.129	174.113	995.143	247.082	1018.59	292.134	1027.58	245.066	1050.81	262.148	1110.01	160.079	1116.38	248.131	1176.7	245.068	1180.45	158.063	1192.44	217.107	1211.83	84.0442	1218.21	174.113	1236.5	120.081	1250.54	219.123	1256.07	292.134	1263.73
301163	Control	10DAF	756.467	133.049	768.652	156.084	858.624	70.0652	941.743	116.053	948.501	84.0811	952.892	174.113	961.339	299.079	976.881	180.048	993.773	174.113	994.786	247.082	1018.95	292.135	1027.56	245.066	1050.79	262.148	1109.99	160.079	1116.36	248.131	1176.68	245.068	1180.06	158.064	1192.42	217.107	1213.94	84.0446	1218.19	174.113	1236.48	120.081	1250.94	219.123	1256.05	292.135	1263.7
301195	Control	10DAF	755.973	133.049	767.219	156.084	857.191	70.0654	940.871	116.053	947.627	84.081	952.357	174.113	960.127	299.074	975.669	180.048	993.237	174.113	993.912	247.083	1017.6	292.135	1026.6	245.066	1049.82	262.148	1109.02	160.079	1115.77	248.132	1175.71	245.067	1179.09	158.064	1191.45	217.107	1210.29	84.0443	1217.09	174.113	1234.96	120.081	1249.42	219.124	1254.95	292.135	1262.6
301195	Control	10DAF	756.607	133.05	767.541	156.084	857.2	70.0652	941.219	116.053	947.975	84.0807	952.368	174.113	960.475	299.074	976.017	180.048	993.247	174.113	994.262	247.082	1017.99	292.135	1026.61	245.066	1050.21	262.148	1109.03	160.079	1115.4	248.132	1176.1	245.067	1179.85	158.064	1191.84	217.108	1212.85	84.0447	1217.53	174.113	1234.97	120.081	1249.86	219.123	1255.39	292.134	1263.04
301195	Control	10DAF	755.965	133.049	767.211	156.084	857.183	70.0651	941.2	116.053	947.957	84.0806	952.349	174.113	960.457	299.073	975.998	180.047	993.228	174.113	994.581	247.082	1017.97	292.134	1026.96	245.066	1049.82	262.147	1109.39	160.079	1115.76	248.131	1176.08	245.068	1179.45	158.063	1191.82	217.107	1212.83	84.0443	1217.51	174.113	1234.95	120.08	1250.26	219.122	1255.36	292.133	1262.59
301195	Control	10DAF	755.86	133.05	767.108	156.084	857.392	70.0651	941.424	116.053	948.181	84.0806	952.911	174.112	960.682	299.073	976.224	180.048	993.454	174.113	994.467	247.082	1018.59	292.134	1027.21	245.066	1050.44	262.147	1109.64	160.079	1116.01	248.131	1176.7	245.067	1180.45	158.063	1192.44	217.107	1213.54	84.0444	1218.22	174.113	1236.08	120.081	1250.54	219.123	1256.07	292.134	1263.73
301195	Control	10DAF	756.125	133.05	767.684	156.084	857.343	70.0653	941.373	116.053	948.467	84.081	953.198	174.113	960.967	299.073	976.509	180.047	993.741	174.113	994.416	247.082	1018.54	292.134	1027.53	245.066	1050.38	262.147	1109.58	160.079	1116.32	248.131	1176.65	245.067	1180.77	158.063	1192.38	217.108	1213.9	84.0445	1218.15	174.113	1236.01	120.081	1250.9	219.123	1256.01	292.134	1263.24
301217	Control	10DAF	755.659	133.049	767.218	156.085	857.189	70.0655	940.869	116.054	947.626	84.0815	952.356	174.114	960.463	299.074	975.667	180.049	993.235	174.114	993.91	247.083	1017.6	292.135	1026.59	245.067	1049.82	262.149	1109.02	160.08	1115.77	248.133	1176.09	245.068	1180.21	158.064	1191.82	217.108	1212.41	84.0449	1217.09	174.114	1234.95	120.081	1249.84	219.124	1254.94	292.135	1262.6
301217	Control	10DAF	756.248	133.05	767.494	156.085	857.153	70.0655	940.828	116.053	947.924	84.0811	952.317	174.114	960.424	299.073	975.966	180.048	993.196	174.114	994.209	247.082	1017.93	292.136	1026.55	245.067	1049.78	262.149	1108.98	160.08	1116.1	248.132	1176.04	245.068	1180.17	158.064	1191.78	217.108	1210.66	84.0446	1217.47	174.114	1234.9	120.081	1250.22	219.124	1255.32	292.135	1262.98
301217	Control	10DAF	756.747	133.014	768.305	156.083	857.965	70.0647	941.37	116.052	948.126	84.0803	952.519	174.112	960.626	299.073	976.505	180.047	993.398	174.113	994.411	247.081	1018.16	292.134	1026.77	245.065	1050.38	262.147	1109.2	160.078	1115.95	248.13	1176.27	245.066	1181.14	158.062	1192	217.106	1213.04	84.044	1217.29	174.112	1235.59	120.08	1250.05	219.123	1255.15	292.134	1262.81
301217	Control	10DAF	756.692	133.05	768.876	156.084	858.536	70.0653	941.648	116.053	948.742	84.0807	953.135	174.112	961.244	299.074	976.446	180.047	993.678	174.113	994.691	247.082	1018.84	292.134	1027.46	245.066	1050.69	262.148	1109.89	160.079	1116.63	248.131	1176.58	245.067	1179.95	158.063	1193.06	217.107	1213.39	84.0444	1218.07	174.113	1235.94	120.081	1250.82	219.123	1256.35	292.134	1263.58
301217	Control	10DAF	756.966	133.05	768.214	156.084	858.186	70.0652	941.607	116.053	948.702	84.0808	953.094	174.113	961.203	299.075	976.745	180.048	993.975	174.113	994.65	247.082	1018.8	292.134	1027.79	245.066	1050.64	262.148	1109.84	160.079	1116.59	248.131	1176.91	245.067	1180.28	158.063	1192.27	217.107	1213.77	84.0444	1218.44	174.113	1235.88	120.081	1250.77	219.123	1256.3	292.134	1263.53
301369	Control	10DAF	755.518	133.05	767.076	156.084	857.362	70.0654	940.716	116.053	947.811	84.0811	952.203	174.113	960.311	299.078	975.514	180.048	993.084	174.114	994.097	247.083	1018.18	292.135	1026.8	245.067	1049.65	262.148	1108.85	160.079	1115.97	248.132	1175.92	245.068	1180.79	158.063	1191.65	217.108	1212.64	84.0447	1217.32	174.114	1234.76	120.081	1250.07	219.124	1255.18	292.135	1262.84
301369	Control	10DAF	755.764	133.05	767.01	156.084	856.982	70.0654	940.983	116.053	948.077	84.0809	952.469	174.113	960.239	299.078	975.781	180.048	993.011	174.114	994.024	247.082	1017.73	292.135	1026.72	245.066	1049.95	262.148	1108.77	160.079	1115.52	248.132	1176.21	245.067	1180.34	158.064	1191.58	217.108	1212.98	84.0448	1217.66	174.114	1235.1	120.081	1249.99	219.123	1255.09	292.134	1262.75
301369	Control	10DAF	756.18	133.048	767.74	156.083	857.712	70.0646	941.095	116.052	948.191	84.0802	952.921	174.112	960.691	299.079	976.232	180.047	993.462	174.112	994.476	247.081	1018.6	292.133	1026.47	245.065	1050.08	262.146	1109.27	160.078	1116.02	248.131	1176.34	245.067	1181.21	158.062	1191.7	217.107	1213.12	84.0439	1217.8	174.112	1235.24	120.08	1250.13	219.122	1255.23	292.133	1262.89
301369	Control	10DAF	755.819	133.05	767.378	156.084	856.725	70.0651	941.378	116.053	948.474	84.0809	952.867	174.113	960.636	299.075	975.84	180.048	993.408	174.113	994.421	247.082	1018.54	292.134	1027.16	245.066	1050.39	262.147	1109.59	160.079	1116.33	248.132	1176.65	245.067	1181.15	158.063	1192.02	217.107	1213.48	84.0443	1218.16	174.113	1235.6	120.08	1250.91	219.123	1255.59	292.133	1263.67
301369	Control	10DAF	755.457	133.049	767.327	156.084	858.55	70.065	941.663	116.052	948.42	84.0806	953.15	174.113	960.92	299.074	976.799	180.047	993.693	174.113	994.706	247.081	1018.48	292.134	1027.1	245.065	1050.7	262.147	1109.9	160.079	1116.27	248.131	1176.6	245.066	1181.84	158.064	1192.33	217.107	1214.26	84.0444	1218.51	174.113	1236.38	120.081	1250.84	219.123	1256.37	292.133	1263.6
301374	Control	10DAF	756.095	133.05	767.029	156.084			940.665	116.053	947.422	84.0809	952.152	174.113	960.261	299.077	975.463	180.048	993.033	174.113	993.708	247.083	1017.38	292.135	1026.37	245.067	1049.6	262.148	1108.8	160.079	1115.54	248.132	1175.86	245.067	1179.98	158.064	1191.6	217.108	1210.45	84.0444	1217.26	174.114	1234.7	120.081	1249.59	219.123	1254.69	292.135	1262.35
301374	Control	10DAF	755.971	133.049	767.842	156.084	856.877	70.0648	941.205	116.053	947.963	84.0804	952.356	174.113	960.463	299.073	976.005	180.047	993.235	174.113	994.248	247.081	1018.35	292.133	1026.59	245.065	1050.2	262.147	1109.02	160.078	1115.77	248.131	1176.09	245.067	1180.96	158.062	1191.82	217.107	1213.26	84.0441	1217.51	174.113	1235.81	120.08	1250.27	219.123	1255.37	292.134	1262.6
301374	Control	10DAF	756.003	133.049	767.563	156.083	857.222	70.0646	941.241	116.052	947.999	84.0801	952.39	174.112	960.499	299.075	976.04	180.047	993.271	174.112	994.284	247.081	1018.01	292.133	1027.01	245.065	1050.24	262.147	1109.06	160.078	1115.8	248.131	1176.13	245.066	1180.25	158.062	1191.86	217.106	1213.31	84.0438	1217.56	174.112	1235.42	120.08	1249.89	219.122	1255.41	292.133	1262.65
301374	Control	10DAF	756.643	133.05	767.578	156.084	858.487	70.0652	941.595	116.053	948.352	84.0809	953.082	174.113	960.854	299.075	976.395	180.048	993.963	174.113	994.638	247.082	1018.41	292.134	1027.4	245.066	1050.63	262.148	1109.45	160.079	1116.2	248.132	1176.89	245.067	1180.27	158.064	1192.63	217.107	1214.18	84.0446	1218	174.113	1235.87	120.081	1250.76	219.123	1255.86	292.134	1263.94
301374	Control	10DAF	756.183	133.049	767.742	156.084	858.027	70.0652	941.436	116.053	948.53	84.0807	952.923	174.113	961.032	299.073	976.234	180.047	993.803	174.113	994.479	247.082	1018.61	292.134	1027.6	245.066	1050.83	262.147	1110.02	160.079	1116.4	248.131	1176.72	245.067	1180.84	158.063	1192.45	217.107	1213.98	84.0444	1218.23	174.113	1236.52	120.081	1250.56	219.123	1256.09	292.134	1263.74
301110	HNT	10DAF	756.365	133.05	767.299	156.085	857.271	70.0657	940.957	116.053	947.714	84.0811	952.444	174.114	960.214	299.076	975.755	180.048	993.323	174.114	994.338	247.083	1018.07	292.135	1026.69	245.067	1049.92	262.149	1109.12	160.08	1115.86	248.132	1175.81	245.068	1180.31	158.064	1191.17	217.109	1212.52	84.045	1217.2	174.114	1234.64	120.081	1249.95	219.123	1255.06	292.135	1262.71
301110	HNT	10DAF	755.708	133.051	767.266	156.084	857.238	70.0652	940.922	116.053	948.016	84.0809	952.408	174.113	960.178	299.074	975.72	180.048	993.288	174.114	993.963	247.083	1018.04	292.135	1027.03	245.067	1049.51	262.148	1108.71	160.079	1115.45	248.132	1175.77	245.067	1179.89	158.064	1191.88	217.108	1210.35	84.0445	1217.16	174.114	1235.02	120.081	1249.48	219.124	1254.59	292.135	1262.67
301110	HNT	10DAF	756.549	133.048	767.795	156.083	857.454	70.0644	941.154	116.052	948.25	84.0801	952.643	174.112	960.412	299.073	975.954	180.046	993.184	174.112	994.197	247.081	1018.29	292.133	1026.91	245.065	1050.14	262.146	1109.34	160.078	1115.71	248.13	1176.03	245.066	1180.15	158.062	1191.77	217.106	1213.2	84.0436	1217.45	174.112	1235.74	120.08	1250.2	219.122	1255.31	292.132	1262.11
301110	HNT	10DAF	756.186	133.051	767.434	156.083	858.03	70.0653	941.439	116.053	948.534	84.0812	952.926	174.113	960.698	299.073	976.239	180.048	993.807	174.113	994.482	247.082	1018.61	292.134	1027.23	245.066	1050.46	262.148	1109.66	160.079	1116.02	248.129	1176.72	245.067	1180.47	158.064	1192.46	217.107	1213.98	84.0447	1218.24	174.113	1236.1	120.081	1250.99	219.123	1256.09	292.134	1263.32
301110	HNT	10DAF	756.718	133.049	767.965	156.084	858.25	70.0652	941.677	116.053	948.433	84.0809	953.164	174.113	960.935	299.073	976.475	180.047	993.707	174.113	994.72	247.082	1018.5	292.135	1027.11	245.066	1050.72	262.148	1109.92	160.079	1116.66	248.131	1176.98	245.067	1180.73	158.063	1192.35	217.108	1213.85	84.0447	1218.11	174.113	1235.97	120.081	1250.86	219.123	1256.39	292.134	1264.04
301163	HNT	10DAF	755.843	133.049	767.089	156.084	857.062	70.0652	941.068	116.053	948.162	84.0809	952.554	174.113	960.326	299.081	975.867	180.048	993.097	174.113	994.111	247.082	1018.2	292.134	1026.44	245.066	1050.04	262.148	1108.87	160.079	1115.61	248.131	1176.31	245.067	1180.05	158.063	1191.67	217.107	1212.66	84.0446	1217.34	174.113	1234.78	120.081	1250.09	219.123	1255.62	292.134	1262.85
301163	HNT	10DAF	755.879	133.049	767.437	156.084	857.409	70.0649	941.107	116.053	947.863	84.0805	952.256	174.112	960.363	299.081	976.242	180.047	993.135	174.113	994.148	247.082	1018.24	292.133	1026.86	245.066	1050.09	262.147	1108.91	160.079	1115.65	248.131	1175.98	245.067	1179.72	158.063	1192.09	217.107	1213.13	84.0443	1217.39	174.113	1235.25	120.08	1250.14	219.123	1255.67	292.134	1262.48
301163	HNT	10DAF	756.828	133.049	768.387	156.084	857.109	70.0651	941.796	116.053	948.89	84.0809	952.945	174.112	961.052	299.081	976.594	180.048	993.826	174.113	994.839	247.082	1018.63	292.134	1027.62	245.066	1050.85	262.147	1109.67	160.079	1116.42	248.131	1176.74	245.067	1180.49	158.063	1192.48	217.107	1212.3	84.0442	1218.26	174.113	1236.12	120.081	1251.01	219.123	1255.69	292.134	1263.34
301163	HNT	10DAF	757.786	133.05	768.719	156.083	858.693	70.0652	942.155	116.053	949.25	84.0806	952.629	174.112	961.412	299.083	977.291	180.047	994.185	174.113	994.861	247.081	1019.03	292.134	1027.65	245.066	1050.88	262.147	1110.07	160.079	1116.44	248.13	1177.14	245.067	1180.51	158.063	1192.5	217.107	1214.03	84.0448	1218.28	174.113	1236.15	120.081	1251.04	219.123	1256.14	292.134	1263.8
301195	HNT	10DAF	755.804	133.05	767.05	156.085	857.023	70.0653	940.687	116.053	947.782	84.0809	952.174	174.113	960.283	299.075	975.823	180.048	993.055	174.114	994.068	247.082	1017.78	292.135	1026.39	245.067	1050	262.148	1108.82	160.079	1115.19	248.132	1175.89	245.068	1179.63	158.064	1191.25	217.108	1212.61	84.0448	1217.29	174.113	1234.73	120.081	1250.04	219.124	1255.14	292.134	1262.8
301195	HNT	10DAF	756.144	133.05	767.079	156.084			940.042	116.053	947.137	84.0808	951.529	174.113	959.638	299.074	975.18	180.048	992.41	174.114	993.423	247.082	1017.43	292.134	1026.43	245.067	1049.28	262.148	1108.86	160.079	1115.6	248.131	1175.92	245.067	1180.79	158.063	1192.03	217.107	1210.95	84.0443	1217.33	174.113	1235.19	120.08	1250.08	219.124	1255.18	292.135	1262.84
301195	HNT	10DAF	756.012	133.05	767.258	156.084	856.918	70.065	940.911	116.053	947.67	84.0804	952.738	174.113	960.507	299.073	975.711	180.047	993.279	174.113	993.955	247.082	1018.02	292.134	1026.64	245.066	1050.25	262.147	1109.07	160.079	1115.81	248.131	1176.14	245.067	1180.26	158.063	1191.87	217.107	1212.89	84.0442	1217.57	174.113	1235.01	120.08	1250.32	219.123	1255	292.133	1262.66
301195	HNT	10DAF	755.725	133.05	766.971	156.084	857.257	70.0653	941.278	116.053	948.035	84.081	952.765	174.113	960.874	299.073	976.076	180.048	993.646	174.113	994.659	247.082	1018.43	292.134	1027.42	245.066	1050.65	262.147	1109.85	160.079	1116.6	248.131	1176.54	245.067	1180.66	158.063	1192.28	217.108	1213.78	84.0448	1218.03	174.113	1236.32	120.081	1250.78	219.123	1255.89	292.134	1263.97
301195	HNT	10DAF	755.334	133.05	767.205	156.084	857.489	70.0653	941.193	116.053	948.288	84.081	953.018	174.113	960.788	299.072	976.329	180.048	993.559	174.113	994.574	247.082	1018.34	292.134	1026.95	245.066	1050.56	262.147	1109.76	160.079	1116.5	248.131	1176.82	245.067	1181.32	158.063	1192.18	217.107	1214.09	84.0445	1217.92	174.113	1236.21	120.081	1251.1	219.123	1255.78	292.134	1263.86
301217	HNT	10DAF	755.734	133.05	766.981	156.085	856.954	70.0653	940.95	116.053	947.707	84.0809	952.437	174.113	960.209	299.076	975.412	180.048	992.98	174.113	993.994	247.082	1018.07	292.134	1026.69	245.066	1049.92	262.148	1108.74	160.079	1115.48	248.132	1175.8	245.068	1179.92	158.064	1191.17	217.108	1212.51	84.0445	1217.62	174.113	1235.06	120.081	1249.94	219.123	1255.05	292.135	1262.71
301217	HNT	10DAF	755.971	133.05	767.218	156.084	857.189	70.0651	940.867	116.053	947.626	84.0808	952.356	174.113	960.126	299.076	976.005	180.048	993.235	174.113	994.248	247.082	1017.98	292.135	1026.59	245.066	1049.82	262.148	1109.02	160.079	1115.77	248.132	1176.09	245.067	1179.46	158.064	1191.45	217.108	1212.84	84.0445	1217.51	174.113	1234.95	120.081	1249.84	219.123	1255.37	292.134	1263.03
301217	HNT	10DAF	756.445	133.048	767.381	156.083	857.665	70.0647	941.044	116.052	947.8	84.0803	952.531	174.112	960.64	299.076	975.844	180.047	993.411	174.112	994.087	247.081	1018.17	292.133	1027.16	245.065	1050.02	262.147	1109.22	160.078	1115.96	248.13	1176.28	245.066	1181.53	158.062	1192.02	217.106	1213.06	84.0438	1217.74	174.112	1235.18	120.08	1250.06	219.122	1255.59	292.133	1262.82
301217	HNT	10DAF	756.077	133.013	767.323	156.083	857.607	70.065	941.32	116.053	948.077	84.0808	952.807	174.113	960.577	299.076	976.118	180.047	993.688	174.113	994.364	247.082	1018.48	292.133	1027.09	245.066	1050.32	262.147	1109.52	160.079	1116.64	248.13	1176.59	245.067	1181.08	158.063	1192.32	217.107	1213.4	84.0444	1218.08	174.113	1235.95	120.081	1250.84	219.123	1256.37	292.134	1263.6
301217	HNT	10DAF	754.284	133.013	765.843	156.084	859.876	70.0646	941.071	116.052	948.503	84.0806	952.895	174.113	960.328	299.074	975.869	180.047	993.439	174.112	994.452	247.081	1018.2	292.133	1026.82	245.066	1050.42	262.147	1109.99	160.079	1116.37	248.13	1176.69	245.066	1181.56	158.063	1192.8	217.107	1214.37	84.0442	1218.19	174.112	1236.49	120.08	1250.95	219.122	1256.48	292.133	1263.71
301369	HNT	10DAF	755.122	133.05	766.993	156.084			940.626	116.053	947.721	84.0809	952.451	174.113	960.221	299.077	975.762	180.048	992.994	174.113	994.007	247.082	1017.71	292.134	1026.7	245.067	1049.93	262.148	1108.75	160.079	1115.5	248.132	1175.82	245.068	1180.69	158.064	1191.55	217.108	1212.1	84.0445	1217.21	174.113	1234.65	120.081	1249.54	219.123	1255.07	292.135	1262.72
301369	HNT	10DAF	755.074	133.05	766.944	156.084			940.911	116.053	947.668	84.081	952.398	174.113	960.168	299.077	975.709	180.048	993.279	174.114	993.955	247.082	1018.02	292.135	1026.64	245.066	1049.87	262.148	1109.07	160.079	1115.81	248.132	1176.14	245.068	1180.26	158.063	1191.87	217.108	1212.89	84.0447	1217.57	174.113	1235.43	120.081	1249.47	219.124	1255	292.135	1262.66
301369	HNT	10DAF	755.78	133.049	767.652	156.084			941	116.052	948.094	84.0806	952.486	174.113	960.596	299.078	976.137	180.047	993.03	174.113	994.381	247.082	1018.12	292.132	1026.74	245.066	1049.97	262.147	1109.17	160.078	1115.54	248.131	1176.23	245.066	1181.1	158.063	1191.97	217.107	1212.15	84.0438	1217.68	174.113	1236.4	120.08	1250.01	219.123	1255.54	292.134	1262.77
301369	HNT	10DAF	756.012	133.05	767.258	156.084	858.481	70.0651	941.251	116.053	948.345	84.0807	952.738	174.113	960.847	299.077	976.387	180.047	993.618	174.113	994.632	247.082	1018.4	292.134	1027.02	245.066	1050.62	262.147	1109.44	160.079	1116.19	248.131	1176.51	245.067	1181.01	158.062	1191.87	217.107	1213.74	84.0444	1218	174.113	1235.86	120.08	1250.32	219.123	1255.85	292.133	1263.51
301369	HNT	10DAF	755.733	133.049	767.604	156.083	858.826	70.0651	941.624	116.053	948.381	84.0805	953.111	174.113	960.881	299.077	976.422	180.047	993.652	174.113	994.667	247.081	1018.81	292.134	1027.43	245.065	1050.66	262.146	1109.86	160.079	1116.6	248.13	1176.92	245.067	1181.42	158.063	1192.29	217.107	1214.21	84.0443	1218.04	174.112	1235.91	120.08	1250.79	219.122	1256.32	292.133	1263.98
301374	HNT	10DAF	755.562	133.049	766.809	156.084	856.781	70.0652	940.764	116.053	947.522	84.081	952.251	174.113	960.36	299.078	975.563	180.048	993.131	174.113	993.807	247.082	1017.49	292.134	1026.48	245.066	1049.71	262.148	1108.91	160.079	1115.65	248.132	1175.6	245.067	1180.09	158.063	1191.33	217.108	1210.58	84.0444	1217.38	174.113	1234.82	120.081	1249.71	219.123	1255.24	292.135	1262.9
301374	HNT	10DAF	756.227	133.05	767.161	156.084			940.806	116.053	947.563	84.0813	952.293	174.114	960.402	299.078	975.606	180.049	993.174	174.114	993.849	247.083	1017.91	292.135	1026.9	245.067	1049.76	262.149	1108.95	160.08	1115.7	248.133	1176.02	245.068	1180.14	158.064	1191.38	217.109	1213.18	84.0449	1217.01	174.114	1234.88	120.081	1249.76	219.124	1255.29	292.135	1262.52
301374	HNT	10DAF	756.089	133.049	767.649	156.083	857.933	70.0647	941.334	116.052	948.092	84.0804	952.821	174.113	960.592	299.074	976.134	180.047	993.364	174.113	994.377	247.082	1017.74	292.134	1026.74	245.065	1050.34	262.147	1109.54	160.078	1115.53	248.131	1176.23	245.066	1181.85	158.063	1191.97	217.107	1213.42	84.0439	1217.68	174.113	1236.39	120.08	1250.43	219.123	1255.96	292.133	1263.19
301374	HNT	10DAF	756.408	133.05	767.654	156.084	857.003	70.065	941.679	116.053	948.097	84.0804	953.165	174.112	960.937	299.074	976.478	180.047	993.708	174.113	994.722	247.081	1018.87	292.134	1027.12	245.066	1050.35	262.147	1109.54	160.079	1116.29	248.131	1176.61	245.067	1179.98	158.063	1192.72	217.107	1213.86	84.0443	1218.11	174.113	1235.97	120.081	1250.86	219.123	1255.97	292.134	1263.62
301374	HNT	10DAF	755.578	133.05	767.45	156.084	858.671	70.0652	941.456	116.053	948.552	84.0809	952.943	174.113	961.052	299.074	976.594	180.048	993.824	174.113	994.499	247.082	1019	292.134	1027.25	245.066	1050.48	262.147	1109.67	160.079	1116.42	248.131	1176.74	245.067	1180.49	158.063	1192.48	217.107	1214	84.0446	1218.26	174.113	1236.12	120.081	1250.58	219.123	1256.11	292.134	1263.34
Blank			757.731	133.014	769.914	156.082	857.387	70.0653	943.447	116.053			952.23	174.112	961.015	299.073	976.894	180.048	993.449	174.114	994.124	247.084	1018.21	292.131	1026.83	245.066	1049.69	262.148			1115.25	248.114	1175.95	245.065	1183.07	158.062	1193.18	217.103							1246.71	219.104	1254.79	292.137
Blank			755.637	133.014	768.446	156.072			942.196	116.053	946.251	84.0821	952.67	174.112	960.441	299.072	976.658	180.048	993.551	174.113	994.564	247.088	1017.95	292.129	1027.32	245.067	1050.55	262.146			1115.74	248.114	1176.44	245.066	1181.31	158.1	1194.05	217.111							1255.77	219.122	1256.19	292.137
Reference			756.943	133.049	768.191	156.083	857.85	70.0648	941.582	116.053	948.338	84.0804	952.731	174.113	960.84	299.076	976.719	180.047	993.612	174.113	994.287	247.081	1018.39	292.133	1027.01	245.065	1050.24	262.147	1109.44	160.078	1115.81	248.131	1176.5	245.066	1179.88	158.063	1191.87	217.106	1213.31	84.044	1217.56	174.112	1235.43	120.08	1250.31	219.122	1255.42	292.133	1263.07
Reference			757.841	133.049	769.087	156.083	858.746	70.0651	942.215	116.053	949.309	84.0807	952.688	174.112	961.471	299.076	977.013	180.048	994.243	174.113	995.258	247.081	1019.47	292.133	1027.71	245.065	1050.94	262.147	1110.14	160.079	1116.88	248.131	1176.83	245.067	1180.58	158.063	1192.57	217.107	1214.53	84.0442	1218.36	174.112	1236.65	120.08	1251.11	219.123	1256.22	292.133	1264.3
Split 100			[6288] L-threonine 2 [11.464] Results		[2724705] 1,6-anhydro-glucose [15.326] Results		[5984] fructose 1 [17.18] Results		[24749] D-glucose 1 [17.426] Results		[5988] Sucrose [23.988] Results		[439451] galactinol 2 [26.479] Results
Genotype	Treatment	Time Point	RI	Product Ion	RI	Product Ion	RI	Product Ion	RI	Product Ion	RI	Product Ion	RI	Product Ion
301110	Control	3DAF	1076.92	218.139	1400.61	204.1	1578.53	364.18	1605.46	364.179	2372.41	101.042	2738.84	204.1
301110	Control	3DAF	1076.69	218.138	1400.32	204.099	1578.72	364.178	1605.66	364.179	2372.68	101.041	2739.14	204.099
301110	Control	3DAF	1077.07	218.138	1399.87	204.099	1578.72	364.178	1605.67	364.178	2372.69	101.041	2739.91	204.099
301110	Control	3DAF	1078.05	218.139	1401.09	204.1	1579.96	364.18	1607.03	364.18	2375.09	101.042	2741.89	204.1
301110	Control	3DAF	1078.14	218.138	1402.63	204.1	1580.08	364.179	1607.15	364.179	2375.25	101.042	2742.83	204.1
301163	Control	3DAF	1076.77	218.14	1400.43	204.1	1578.82	364.181	1605.77	364.181	2372.15	101.042	2739.3	204.101
301163	Control	3DAF	1077.23	218.136	1400.54	204.098	1578.46	364.178	1605.37	364.177	2372.31	101.041	2739.48	204.098
301163	Control	3DAF	1077.32	218.138	1401.12	204.098	1579.04	364.179	1605.5	364.177	2372.47	101.041	2739.66	204.099
301163	Control	3DAF	1077.93	218.139	1402.35	204.099	1579.8	364.181	1606.85	364.178	2374.87	101.042	2741.64	204.1
301163	Control	3DAF	1078.04	218.139	1402.49	204.1	1579.94	364.179	1607.52	364.179	2375.06	101.042	2742.61	204.1
301195	Control	3DAF	1077.1	218.138	1400.84	204.1	1578.76	364.179	1605.71	364.179	2372.07	101.042	2738.45	204.1
301195	Control	3DAF	1077.18	218.137	1400	204.099	1578.39	364.178	1605.3	364.179	2372.21	101.041	2739.37	204.099
301195	Control	3DAF	1076.98	218.138	1401.16	204.099	1579.08	364.179	1606.06	364.179	2373.19	101.041	2739.72	204.099
301195	Control	3DAF	1077.63	218.138	1401.98	204.1	1580.37	364.18	1607.49	364.179	2375.01	101.042	2742.56	204.1
301195	Control	3DAF	1078.21	218.139	1403.19	204.1	1580.16	364.179	1607.25	364.18	2375.38	101.042	2742.21	204.1
301217	Control	3DAF	1077.08	218.137	1400.82	204.099	1578.74	364.179	1606.21	364.178	2373.37	101.041	2739.93	204.1
301217	Control	3DAF	1077.42	218.137	1400.78	204.098	1578.7	364.177	1605.64	364.178	2372.65	101.041	2739.86	204.099
301217	Control	3DAF	1077.85	218.139	1402.26	204.1	1580.18	364.18	1607.27	364.18	2374.74	101.042	2742.25	204.1
301217	Control	3DAF	1078.34	218.138	1402.4	204.1	1579.85	364.179	1607.94	364.18	2375.6	101.042	2742.47	204.1
301369	Control	3DAF	1076.88	218.139	1400.09	204.101	1578.49	364.181	1604.89	364.181	2372.35	101.042	2738.77	204.101
301369	Control	3DAF	1077.36	218.138	1401.17	204.098	1579.09	364.179	1605.55	364.178	2372.54	101.041	2739.74	204.099
301369	Control	3DAF	1077.02	218.138	1400.27	204.099	1579.13	364.179	1605.6	364.178	2372.6	101.041	2739.81	204.099
301369	Control	3DAF	1077.84	218.138	1401.29	204.099	1580.16	364.179	1607.25	364.18	2374.71	101.042	2742.21	204.1
301369	Control	3DAF	1078.24	218.139	1401.8	204.1	1580.19	364.179	1607.29	364.179	2375.42	101.042	2743.03	204.1
301374	Control	3DAF	1077.03	218.139	1401.22	204.1	1578.67	364.18	1605.61	364.18	2372.61	101.042	2739.06	204.1
301374	Control	3DAF	1077.13	218.137	1400.4	204.098	1578.8	364.177	1605.75	364.177	2372.79	101.041	2739.26	204.098
301374	Control	3DAF	1077.24	218.138	1401.01	204.1	1578.94	364.179	1605.9	364.179	2372.99	101.042	2740.25	204.1
301374	Control	3DAF	1077.88	218.139	1401.35	204.1	1580.21	364.18	1607.31	364.179	2374.78	101.042	2742.29	204.1
301374	Control	3DAF	1078.42	218.138	1402.03	204.099	1580.42	364.18	1607.54	364.18	2375.74	101.042	2742.63	204.1
301195	HNT	3DAF	1077.02	218.138	1400.74	204.098	1578.66	364.179	1605.6	364.179	2372.6	101.041	2739.05	204.099
301195	HNT	3DAF	1076.75	218.138	1400.87	204.1	1578.79	364.179	1605.22	364.178	2372.78	101.041	2740.02	204.099
301195	HNT	3DAF	1077.11	218.138	1401.79	204.099	1578.77	364.179	1606.24	364.179	2372.75	101.041	2739.98	204.099
301195	HNT	3DAF	1078	218.139	1401.98	204.1	1579.9	364.18	1606.96	364.18	2375.01	101.042	2741.79	204.1
301195	HNT	3DAF	1078.09	218.138	1401.62	204.099	1580.01	364.179	1607.6	364.179	2375.16	101.042	2743.49	204.1
301217	HNT	3DAF	1076.9	218.139	1400.11	204.1	1578.5	364.181	1605.43	364.18	2372.37	101.042	2738.79	204.101
301217	HNT	3DAF	1077.25	218.137	1399.65	204.098	1578.48	364.179	1605.4	364.179	2372.34	101.041	2738.76	204.099
301217	HNT	3DAF	1077.22	218.138	1400.99	204.099	1578.91	364.178	1605.87	364.178	2372.28	101.041	2739.45	204.1
301217	HNT	3DAF	1078.03	218.139	1401.54	204.099	1579.94	364.18	1607	364.18	2374.39	101.042	2742.61	204.1
301217	HNT	3DAF	1077.99	218.139	1401.96	204.1	1580.36	364.179	1606.94	364.179	2374.98	101.042	2742.52	204.1
301369	HNT	3DAF	1077.12	218.139	1399.93	204.101	1578.79	364.181	1605.22	364.181	2372.77	101.042	2739.25	204.101
301369	HNT	3DAF	1076.86	218.137	1400.54	204.099	1578.46	364.179	1605.89	364.178	2372.31	101.041	2739.48	204.099
301369	HNT	3DAF	1077.17	218.138	1400.46	204.099	1578.85	364.179	1605.81	364.179	2372.87	101.041	2739.36	204.1
301369	HNT	3DAF	1078.06	218.138	1402.99	204.099	1579.97	364.179	1607.04	364.18	2375.1	101.042	2742.66	204.1
301369	HNT	3DAF	1077.99	218.138	1402.91	204.1	1580.36	364.18	1607.46	364.179	2375.65	101.042	2742.53	204.1
301374	HNT	3DAF	1076.5	218.139	1400.56	204.1	1578.48	364.181	1605.4	364.181	2372.34	101.042	2739.51	204.101
301374	HNT	3DAF	1077.02	218.137	1400.27	204.099	1578.66	364.179	1606.12	364.178	2372.6	101.041	2739.81	204.099
301374	HNT	3DAF	1077.12	218.138	1400.87	204.099	1579.26	364.179	1605.74	364.18	2372.77	101.042	2740	204.1
301374	HNT	3DAF	1077.6	218.139	1400.99	204.1	1579.86	364.18	1607.43	364.179	2374.95	101.042	2742.48	204.1
301374	HNT	3DAF	1078.28	218.139	1401.85	204.1	1580.25	364.18	1607.34	364.18	2375.49	101.042	2742.35	204.1
301110	Control	4DAF	1076.89	218.14	1400.11	204.1	1578.5	364.181	1604.9	364.181	2372.37	101.042	2738.79	204.101
301110	Control	4DAF	1076.83	218.138	1400.98	204.098	1578.9	364.178	1605.34	364.178	2372.93	101.041	2739.43	204.099
301110	Control	4DAF	1077	218.137	1401.18	204.098	1579.1	364.177	1605.57	364.178	2373.22	101.041	2739	204.098
301110	Control	4DAF	1077.9	218.138	1401.38	204.099	1580.24	364.179	1606.82	364.179	2374.83	101.042	2741.59	204.1
301110	Control	4DAF	1077.98	218.138	1402.89	204.099	1580.34	364.179	1607.45	364.179	2375.63	101.042	2742.5	204.099
301163	Control	4DAF	1076.89	218.14	1400.57	204.1	1578.49	364.181	1605.41	364.18	2372.36	101.042	2738.78	204.101
301163	Control	4DAF	1077.08	218.137	1400.82	204.099	1578.73	364.178	1605.68	364.179	2372.7	101.041	2739.17	204.099
301163	Control	4DAF	1077.06	218.138	1400.32	204.098	1579.18	364.178	1606.17	364.179	2373.33	101.041	2739.88	204.099
301163	Control	4DAF	1077.99	218.139	1401.49	204.1	1580.35	364.18	1606.94	364.179	2374.98	101.042	2742.52	204.1
301163	Control	4DAF	1077.97	218.139	1402.88	204.099	1580.33	364.18	1606.91	364.18	2374.95	101.042	2742.48	204.1
301195	Control	4DAF	1076.86	218.139	1400.54	204.1	1578.93	364.18	1605.38	364.18	2372.32	101.042	2739.49	204.1
301195	Control	4DAF	1077	218.138	1400.24	204.1	1579.1	364.18	1605.56	364.179	2372.56	101.042	2739.76	204.099
301195	Control	4DAF	1077.15	218.138	1400.9	204.099	1578.82	364.179	1605.78	364.179	2372.83	101.041	2739.31	204.099
301195	Control	4DAF	1077.86	218.139	1401.8	204.1	1580.19	364.179	1606.76	364.18	2374.75	101.042	2742.26	204.1
301195	Control	4DAF	1078.07	218.139	1402.54	204.1	1580.46	364.18	1607.06	364.18	2375.79	101.042	2743.44	204.1
301217	Control	4DAF	1076.61	218.139	1400.69	204.1	1578.61	364.181	1605.55	364.181	2372.53	101.042	2738.97	204.101
301217	Control	4DAF	1077.24	218.138	1399.64	204.099	1578.93	364.179	1605.9	364.179	2372.32	101.041	2739.49	204.1
301217	Control	4DAF	1077.18	218.138	1400.94	204.099	1579.33	364.179	1605.82	364.179	2372.88	101.041	2740.12	204.1
301217	Control	4DAF	1077.75	218.138	1402.6	204.1	1580.04	364.18	1607.64	364.18	2375.21	101.042	2742.78	204.1
301217	Control	4DAF	1078.28	218.138	1401.85	204.1	1580.24	364.179	1606.82	364.179	2375.49	101.042	2743.1	204.1
301369	Control	4DAF	1076.78	218.139	1399.96	204.1	1578.82	364.181	1605.78	364.181	2372.83	101.043	2739.31	204.101
301369	Control	4DAF	1076.77	218.137	1400.42	204.099	1578.81	364.179	1605.77	364.179	2372.15	101.041	2739.29	204.099
301369	Control	4DAF	1077.18	218.138	1400.46	204.099	1579.33	364.178	1606.34	364.179	2372.88	101.041	2739.36	204.099
301369	Control	4DAF	1077.55	218.139	1401.88	204.1	1579.8	364.18	1607.37	364.181	2374.87	101.042	2741.64	204.1
301369	Control	4DAF	1078.34	218.139	1401.93	204.099	1580.32	364.18	1607.42	364.18	2374.93	101.042	2742.46	204.1
301374	Control	4DAF	1076.98	218.139	1399.77	204.1	1578.61	364.18	1605.55	364.18	2372.53	101.042	2738.97	204.1
301374	Control	4DAF	1077.03	218.137	1399.83	204.098	1578.68	364.179	1605.62	364.179	2372.62	101.041	2738.31	204.099
301374	Control	4DAF	1076.99	218.138	1401.65	204.098	1579.1	364.179	1606.08	364.179	2372.55	101.041	2739.75	204.099
301374	Control	4DAF	1078.02	218.138	1402.47	204.1	1580.39	364.181	1606.98	364.18	2375.04	101.042	2741.83	204.1
301374	Control	4DAF	1077.91	218.139	1402.33	204.099	1580.25	364.18	1607.87	364.18	2374.84	101.042	2742.36	204.1
301163	HNT	4DAF	1076.6	218.14	1400.69	204.1	1578.61	364.181	1605.02	364.181	2371.86	101.043	2738.96	204.101
301163	HNT	4DAF	1077.02	218.138	1400.27	204.099	1579.13	364.179	1606.12	364.179	2372.6	101.041	2739.8	204.099
301163	HNT	4DAF	1077.1	218.137	1401.32	204.099	1578.76	364.179	1605.71	364.179	2372.74	101.041	2739.97	204.1
301163	HNT	4DAF	1077.57	218.137	1401.9	204.1	1579.82	364.179	1606.88	364.18	2374.24	101.042	2741.67	204.1
301163	HNT	4DAF	1078.02	218.139	1402.47	204.099	1580.39	364.179	1607.5	364.179	2375.7	101.042	2742.58	204.1
301195	HNT	4DAF	1076.85	218.14	1400.52	204.101	1578.91	364.181	1605.35	364.181	2372.28	101.043	2739.45	204.101
301195	HNT	4DAF	1076.88	218.137	1401.03	204.098	1578.95	364.177	1605.4	364.178	2372.35	101.041	2738.76	204.098
301195	HNT	4DAF	1077.44	218.137	1401.27	204.1	1578.72	364.178	1605.66	364.179	2372.67	101.041	2739.13	204.099
301195	HNT	4DAF	1077.97	218.139	1401.93	204.1	1579.85	364.179	1606.91	364.18	2374.94	101.042	2741.71	204.1
301195	HNT	4DAF	1078.21	218.139	1402.24	204.1	1580.63	364.18	1607.24	364.18	2375.37	101.042	2742.2	204.1
301217	HNT	4DAF	1077.1	218.138	1399.48	204.099	1578.76	364.179	1605.18	364.179	2372.73	101.041	2739.2	204.099
301217	HNT	4DAF	1077.16	218.137	1400.44	204.099	1578.83	364.179	1605.79	364.179	2372.84	101.041	2739.32	204.1
301217	HNT	4DAF	1076.92	218.137	1401.09	204.099	1579	364.179	1605.98	364.179	2373.08	101.041	2739.6	204.1
301217	HNT	4DAF	1077.7	218.139	1402.06	204.1	1580.46	364.18	1607.06	364.18	2375.13	101.042	2742.69	204.1
301217	HNT	4DAF	1077.73	218.138	1401.64	204.1	1580.03	364.18	1607.1	364.18	2375.19	101.042	2742.76	204.1
301369	HNT	4DAF	1077.12	218.14	1400.86	204.101	1578.78	364.18	1605.73	364.181	2372.77	101.042	2739.24	204.101
301369	HNT	4DAF	1076.61	218.138	1401.17	204.1	1579.09	364.179	1606.07	364.179	2372.54	101.042	2739.74	204.099
301369	HNT	4DAF	1077.32	218.138	1401.12	204.099	1579.04	364.18	1606.02	364.18	2373.13	101.042	2739.66	204.099
301369	HNT	4DAF	1078.03	218.138	1401.54	204.099	1580.4	364.18	1607	364.18	2375.05	101.042	2742.6	204.1
301369	HNT	4DAF	1077.78	218.138	1402.16	204.1	1580.09	364.18	1607.17	364.18	2375.27	101.042	2742.85	204.1
301374	HNT	4DAF	1077.02	218.139	1399.81	204.101	1578.65	364.18	1605.59	364.18	2372.59	101.042	2739.04	204.1
301374	HNT	4DAF	1077.04	218.137	1400.77	204.099	1578.69	364.179	1605.63	364.179	2372.64	101.041	2739.1	204.099
301374	HNT	4DAF	1077.41	218.137	1400.76	204.099	1579.16	364.179	1606.14	364.178	2372.63	101.041	2739.84	204.099
301374	HNT	4DAF	1078.21	218.138	1402.24	204.1	1580.16	364.18	1606.73	364.18	2375.37	101.042	2742.21	204.1
301374	HNT	4DAF	1078.42	218.138	1401.56	204.099	1580.42	364.18	1607.54	364.18	2375.08	101.042	2742.63	204.1
301110	Control	7DAF	1076.85	218.138	1400.05	204.099	1578.92	364.18	1605.88	364.18	2372.96	101.043	2739.46	204.1
301110	Control	7DAF	1077.2	218.138	1400.97	204.099	1578.89	364.18	1605.85	364.18	2372.92	101.042	2739.41	204.099
301110	Control	7DAF	1077.15	218.138	1400.9	204.099	1578.82	364.179	1605.77	364.179	2372.83	101.042	2739.31	204.099
301110	Control	7DAF	1077.99	218.138	1401.49	204.099	1579.88	364.18	1606.94	364.18	2374.98	101.042	2742.52	204.1
301110	Control	7DAF	1077.99	218.138	1401.95	204.099	1580.35	364.18	1606.94	364.18	2374.97	101.042	2742.51	204.1
301163	Control	7DAF	1077.17	218.139	1401.39	204.099	1578.84	364.179	1605.28	364.179	2372.85	101.042	2739.34	204.1
301163	Control	7DAF	1077.35	218.138	1401.15	204.099	1579.08	364.179	1606.05	364.179	2373.18	101.042	2739.71	204.1
301163	Control	7DAF	1077.99	218.139	1401.96	204.1	1580.35	364.18	1606.94	364.18	2374.98	101.042	2742.52	204.1
301163	Control	7DAF	1078	218.138	1403.39	204.1	1580.36	364.18	1607.47	364.179	2375.66	101.042	2742.54	204.1
301195	Control	7DAF	1076.82	218.139			1578.88	364.18	1605.84	364.181	2372.9	101.042	2738.64	204.1
301195	Control	7DAF	1077.16	218.138	1400.44	204.099	1578.84	364.179	1605.79	364.18	2372.85	101.042	2738.57	204.1
301195	Control	7DAF	1077.28	218.138	1400.13	204.099	1579.46	364.179	1605.96	364.179	2373.06	101.042	2739.58	204.099
301195	Control	7DAF	1077.8	218.138	1402.19	204.1	1580.11	364.18	1607.2	364.18	2375.31	101.042	2741.38	204.1
301195	Control	7DAF	1078.07	218.138	1402.06	204.1	1580.46	364.179	1607.57	364.18	2375.13	101.042	2741.93	204.099
301217	Control	7DAF	1076.66	218.139	1400.76	204.101	1578.68	364.18	1605.62	364.181	2371.96	101.043	2739.08	204.101
301217	Control	7DAF	1077.26	218.138	1400.56	204.099	1578.95	364.179	1605.92	364.179	2372.35	101.042	2739.52	204.099
301217	Control	7DAF	1077.05	218.138	1401.25	204.099	1578.7	364.179	1606.16	364.179	2373.32	101.042	2739.11	204.099
301217	Control	7DAF	1077.67	218.139	1402.03	204.1	1579.95	364.18	1607.02	364.18	2375.75	101.042	2741.88	204.1
301217	Control	7DAF	1078.21	218.138	1402.24	204.1	1580.63	364.179	1607.25	364.179	2375.37	101.042	2742.97	204.099
301369	Control	7DAF	1076.85	218.139	1400.52	204.1	1578.44	364.181	1605.88	364.181	2372.29	101.043	2737.94	204.101
301369	Control	7DAF	1077.28	218.138	1400.59	204.099	1578.99	364.179	1605.95	364.179	2373.05	101.042	2739.57	204.1
301369	Control	7DAF	1077.37	218.138	1401.65	204.099	1579.1	364.179	1606.08	364.179	2373.21	101.042	2739.75	204.099
301369	Control	7DAF	1077.86	218.139	1400.85	204.1	1580.19	364.18	1607.28	364.18	2375.42	101.042	2741.5	204.1
301369	Control	7DAF	1078.07	218.139	1401.59	204.1	1579.99	364.18	1607.57	364.18	2375.13	101.043	2742.69	204.1
301374	Control	7DAF	1076.83	218.138	1400.97	204.1	1578.89	364.181	1605.33	364.181	2372.26	101.043	2738.66	204.101
301374	Control	7DAF	1077.25	218.137	1400.56	204.098	1578.95	364.178	1605.92	364.178	2373.01	101.041	2738.76	204.099
301374	Control	7DAF	1077.36	218.136	1401.17	204.098	1579.09	364.177	1606.07	364.178	2372.54	101.041	2739.74	204.099
301374	Control	7DAF	1077.68	218.139	1402.05	204.1	1579.97	364.18	1607.04	364.18	2375.1	101.042	2741.9	204.1
301374	Control	7DAF	1078.06	218.138	1402.52	204.1	1580.44	364.18	1607.03	364.18	2375.1	101.042	2742.66	204.1
301110	HNT	7DAF	1077.28	218.139	1401.06	204.099	1578.98	364.18	1605.95	364.18	2372.38	101.042	2739.56	204.1
301110	HNT	7DAF	1076.92	218.137	1401.09	204.099	1579.01	364.179	1605.98	364.179	2373.09	101.042	2739.6	204.099
301110	HNT	7DAF	1077.43	218.138	1400.32	204.099	1579.18	364.18	1606.17	364.179	2372.67	101.042	2739.88	204.1
301110	HNT	7DAF	1077.58	218.139	1400.97	204.1	1579.84	364.18	1606.89	364.18	2374.92	101.042	2741.69	204.099
301110	HNT	7DAF	1078.04	218.139	1401.55	204.099	1579.94	364.18	1607.01	364.18	2375.07	101.042	2742.62	204.1
301163	HNT	7DAF	1076.89	218.139	1400.1	204.1	1578.49	364.181	1605.41	364.181	2371.69	101.043	2739.53	204.101
301163	HNT	7DAF	1076.87	218.137	1400.08	204.098	1578.94	364.179	1605.39	364.178	2372.33	101.041	2738.74	204.099
301163	HNT	7DAF	1077.4	218.138	1400.75	204.099	1579.14	364.179	1606.13	364.179	2373.28	101.042	2739.82	204.099
301163	HNT	7DAF	1077.89	218.138	1401.36	204.1	1579.75	364.18	1607.32	364.18	2374.8	101.042	2741.56	204.1
301163	HNT	7DAF	1078.01	218.138	1401.04	204.099	1580.37	364.179	1607.49	364.179	2375.01	101.042	2743.31	204.099
301195	HNT	7DAF	1077.15	218.138	1400.43	204.099	1578.82	364.179	1605.77	364.18	2372.82	101.042	2739.3	204.1
301195	HNT	7DAF	1076.92	218.137	1400.61	204.098	1579	364.179	1605.45	364.178	2373.08	101.042	2738.84	204.099
301195	HNT	7DAF	1077.15	218.138	1401.38	204.099	1579.3	364.179	1606.3	364.179	2373.5	101.042	2740.08	204.099
301195	HNT	7DAF	1077.76	218.139	1401.2	204.099	1580.07	364.18	1607.15	364.179	2374.58	101.042	2742.06	204.1
301195	HNT	7DAF	1078.13	218.138	1401.66	204.1	1580.52	364.18	1607.65	364.18	2375.22	101.042	2742.79	204.1
301217	HNT	7DAF	1077.09	218.138	1400.36	204.099	1579.22	364.179	1605.7	364.179	2372.73	101.042	2739.19	204.099
301217	HNT	7DAF	1077.14	218.138	1399.94	204.098	1579.27	364.179	1605.76	364.18	2373.46	101.042	2740.03	204.099
301217	HNT	7DAF	1077.88	218.139	1401.35	204.1	1579.74	364.18	1607.31	364.18	2374.78	101.042	2742.29	204.099
301217	HNT	7DAF	1077.88	218.139	1402.29	204.099	1580.22	364.18	1607.31	364.181	2374.79	101.042	2742.3	204.1
301217	HNT	7DAF	1077.85	218.139	1401.79	204.1	1580.18	364.18	1607.27	364.18	2375.4	101.042	2742.24	204.1
301369	HNT	7DAF	1077.18	218.138	1400	204.099	1578.86	364.179	1605.82	364.18	2372.89	101.042	2739.38	204.099
301369	HNT	7DAF	1077.02	218.138	1400.74	204.1	1578.66	364.18	1606.12	364.18	2372.6	101.042	2739.81	204.1
301369	HNT	7DAF	1077.91	218.139	1402.34	204.1	1580.26	364.18	1607.36	364.18	2374.85	101.042	2741.61	204.1
301369	HNT	7DAF	1077.89	218.138	1401.84	204.1	1580.23	364.18	1607.33	364.18	2375.47	101.042	2742.32	204.1
301374	HNT	7DAF	1077.05	218.139	1400.31	204.101	1578.7	364.182	1605.64	364.181	2372.66	101.043	2739.11	204.101
301374	HNT	7DAF	1076.65	218.243					1606.12	364.224	2371.94	101.079	2742.08	204.176
301374	HNT	7DAF	1077.04	218.137	1400.76	204.099	1579.15	364.179	1606.14	364.179	2373.29	101.042	2739.84	204.099
301374	HNT	7DAF	1077.9	218.139	1402.79	204.1	1579.77	364.181	1607.33	364.181	2375.48	101.043	2742.34	204.1
301374	HNT	7DAF	1077.83	218.138	1400.81	204.1	1580.15	364.18	1607.24	364.18	2375.36	101.042	2742.2	204.1
301110	Control	10DAF	1076.95	218.139	1400.18	204.1	1578.57	364.181	1605.5	364.181	2372.47	101.043	2738.9	204.101
301110	Control	10DAF	1076.95	218.138	1400.17	204.099	1579.04	364.179	1606.01	364.179	2372.46	101.042	2739.65	204.099
301110	Control	10DAF	1076.99	218.138	1401.17	204.099	1579.09	364.179	1606.07	364.179	2373.21	101.042	2739.75	204.099
301110	Control	10DAF	1077.86	218.139	1401.79	204.099	1580.18	364.18	1607.28	364.18	2374.75	101.042	2741.5	204.1
301110	Control	10DAF	1078.36	218.139	1401.48	204.1	1580.35	364.179	1607.45	364.179	2374.97	101.042	2742.51	204.099
301163	Control	10DAF	1076.99	218.139	1400.7	204.1	1578.62	364.181	1605.56	364.181	2372.55	101.043	2738.99	204.1
301163	Control	10DAF	1077.01	218.138	1401.2	204.099	1578.65	364.18	1605.58	364.18	2372.58	101.042	2739.03	204.1
301163	Control	10DAF	1077.31	218.137	1400.63	204.098	1579.02	364.178	1605.47	364.179	2373.1	101.041	2739.62	204.098
301163	Control	10DAF	1078.18	218.139	1401.25	204.1	1580.12	364.18	1606.68	364.18	2375.32	101.042	2742.15	204.1
301163	Control	10DAF	1077.81	218.139	1401.73	204.099	1580.12	364.18	1607.21	364.179	2375.32	101.042	2742.15	204.1
301195	Control	10DAF	1077.15	218.14	1399.96	204.1	1578.82	364.181	1605.26	364.181	2372.16	101.043	2739.31	204.101
301195	Control	10DAF	1076.81	218.138	1400.47	204.099	1579.33	364.179	1605.82	364.178	2372.88	101.042	2740.13	204.099
301195	Control	10DAF	1077.16	218.138	1400.92	204.1	1578.84	364.18	1605.8	364.18	2372.85	101.042	2739.33	204.099
301195	Control	10DAF	1077.82	218.139	1401.74	204.1	1580.14	364.18	1607.22	364.18	2374.68	101.042	2742.17	204.1
301195	Control	10DAF	1078.01	218.139	1401.52	204.1	1580.38	364.18	1607.49	364.18	2375.02	101.042	2742.56	204.1
301217	Control	10DAF	1076.85	218.139	1400.52	204.1	1578.91	364.18	1605.36	364.18	2372.95	101.042	2738.69	204.1
301217	Control	10DAF	1076.73	218.138	1400.84	204.099	1578.76	364.178	1605.71	364.178	2372.74	101.041	2739.21	204.098
301217	Control	10DAF	1077.2	218.138	1400.01	204.099	1579.35	364.179	1606.36	364.179	2372.91	101.041	2739.4	204.099
301217	Control	10DAF	1078.23	218.138	1401.79	204.101	1580.18	364.18	1607.27	364.18	2374.74	101.042	2742.25	204.1
301217	Control	10DAF	1077.99	218.138	1401.49	204.099	1580.36	364.18	1606.94	364.18	2374.99	101.042	2741.77	204.1
301369	Control	10DAF	1076.83	218.139	1400.5	204.1	1578.89	364.18	1605.85	364.18	2372.26	101.042	2738.66	204.101
301369	Control	10DAF	1076.9	218.138	1401.06	204.099	1578.98	364.179	1605.95	364.179	2372.38	101.042	2739.56	204.099
301369	Control	10DAF	1077.35	218.138	1399.76	204.098	1579.07	364.178	1606.05	364.178	2373.18	101.041	2739.71	204.099
301369	Control	10DAF	1077.82	218.138	1401.28	204.1	1580.14	364.18	1606.71	364.18	2375.35	101.042	2741.42	204.1
301369	Control	10DAF	1078.41	218.139	1402.02	204.099	1580.41	364.179	1607.52	364.18	2375.06	101.042	2742.61	204.099
301374	Control	10DAF	1077.08	218.139	1400.82	204.1	1578.74	364.181	1605.68	364.181	2372.71	101.043	2737.66	204.1
301374	Control	10DAF	1077.15	218.138	1401.37	204.099	1578.82	364.179	1605.77	364.179	2373.48	101.042	2739.3	204.1
301374	Control	10DAF	1077.47	218.138	1401.3	204.098	1578.75	364.178	1606.22	364.178	2373.39	101.042	2739.95	204.099
301374	Control	10DAF	1077.78	218.138	1401.69	204.1	1580.08	364.179	1607.16	364.179	2375.26	101.042	2742.09	204.099
301374	Control	10DAF	1078.07	218.139	1402.06	204.1	1579.99	364.179	1607.06	364.18	2375.13	101.042	2742.69	204.1
301110	HNT	10DAF	1076.91	218.137	1401.07	204.098	1578.52	364.179	1605.44	364.178	2372.39	101.041	2739.57	204.099
301110	HNT	10DAF	1077.13	218.137	1400.88	204.099	1578.8	364.178	1605.23	364.178	2372.13	101.041	2740.03	204.099
301110	HNT	10DAF	1077.08	218.137	1400.34	204.098	1579.21	364.178	1606.2	364.177	2372.7	101.041	2739.92	204.098
301110	HNT	10DAF	1077.76	218.138	1402.14	204.1	1580.06	364.179	1607.14	364.18	2375.24	101.042	2742.82	204.1
301110	HNT	10DAF	1078.13	218.138	1402.61	204.099	1580.53	364.18	1607.13	364.179	2375.23	101.042	2742.04	204.1
301163	HNT	10DAF	1076.95	218.138	1401.59	204.099	1579.04	364.179	1605.5	364.179	2372.47	101.041	2739.66	204.099
301163	HNT	10DAF	1076.7	218.137	1401.28	204.099	1578.73	364.179	1605.68	364.179	2372.7	101.041	2739.92	204.099
301163	HNT	10DAF	1077.9	218.138	1400.9	204.1	1580.23	364.18	1607.33	364.181	2374.81	101.042	2742.33	204.1
301163	HNT	10DAF	1077.78	218.138	1401.7	204.099	1580.09	364.179	1607.17	364.179	2375.28	101.042	2742.86	204.1
301195	HNT	10DAF	1077.02	218.14	1400.74	204.101	1578.66	364.182	1605.6	364.182	2372.6	101.043	2739.05	204.101
301195	HNT	10DAF	1076.94	218.138	1400.64	204.099	1579.03	364.18	1606.01	364.179	2373.12	101.042	2739.65	204.099
301195	HNT	10DAF	1077.26	218.137	1400.57	204.099	1578.96	364.179	1605.93	364.179	2373.02	101.042	2739.53	204.099
301195	HNT	10DAF	1078.04	218.139	1402.5	204.099	1580.42	364.179	1607.01	364.18	2375.07	101.042	2742.63	204.1
301195	HNT	10DAF	1078.19	218.139	1401.74	204.1	1580.13	364.18	1607.22	364.18	2375.33	101.042	2742.17	204.1
301217	HNT	10DAF	1076.99	218.139	1400.23	204.1	1578.15	364.181	1605.56	364.181	2372.55	101.042	2738.99	204.1
301217	HNT	10DAF	1077.03	218.137	1400.28	204.098	1578.67	364.179	1605.61	364.179	2372.61	101.041	2739.06	204.098
301217	HNT	10DAF	1077.39	218.138	1400.26	204.099	1579.13	364.18	1606.11	364.179	2373.25	101.042	2739.79	204.099
301217	HNT	10DAF	1077.67	218.139	1402.5	204.1	1579.95	364.18	1607.01	364.18	2374.41	101.042	2741.87	204.1
301217	HNT	10DAF	1077.93	218.138	1401.88	204.1	1580.27	364.179	1607.37	364.18	2375.53	101.042	2743.15	204.1
301369	HNT	10DAF	1077.29	218.139	1401.08	204.1	1578.53	364.181	1605.46	364.18	2372.41	101.042	2738.08	204.1
301369	HNT	10DAF	1076.97	218.137	1400.2	204.098	1578.59	364.178	1605.53	364.178	2372.51	101.041	2738.18	204.098
301369	HNT	10DAF	1077.12	218.137	1400.86	204.099	1578.78	364.179	1605.73	364.179	2372.77	101.041	2739.25	204.099
301369	HNT	10DAF	1077.87	218.138	1401.81	204.1	1580.2	364.179	1606.77	364.18	2374.77	101.042	2742.28	204.1
301369	HNT	10DAF	1078.19	218.138	1402.68	204.099	1580.6	364.179	1607.21	364.179	2375.33	101.042	2742.91	204.1
301374	HNT	10DAF	1077.03	218.139	1401.22	204.1	1578.67	364.18	1605.61	364.181	2372.61	101.043	2739.06	204.101
301374	HNT	10DAF	1076.94	218.138	1400.17	204.099	1578.56	364.179	1605.49	364.178	2372.45	101.042	2738.89	204.099
301374	HNT	10DAF	1077.19	218.138	1401.43	204.099	1579.35	364.179	1605.32	364.179	2372.9	101.042	2740.15	204.1
301374	HNT	10DAF	1078	218.138	1401.98	204.1	1580.37	364.18	1606.96	364.179	2375.01	101.042	2741.04	204.1
301374	HNT	10DAF	1078.03	218.139	1401.54	204.099	1579.93	364.18	1607	364.179	2375.05	101.042	2742.6	204.099
Blank			1077.46	218.136	1401.29	204.099	1586.76	364.105	1604.13	364.17	2376.7	101.081	2735.39	204.103
Blank					1400.03	204.1			1605.34	364.18	2372.26	101.042	2738.66	204.096
Reference			1077.93	218.139	1402.36	204.1	1580.75	364.179	1607.9	364.18	2375.54	101.042	2742.4	204.1
Reference			1077.15	218.138	1400.91	204.099	1579.3	364.179	1606.3	364.18	2373.49	101.042	2740.07	204.1
[truncated: 55 more columns]
