# Supplementary material for: Metabolic Dynamics of Developing Rice Seeds Under High Night-Time Temperature Stress
Source: Front Plant Sci. 2019 Nov 8;10:1443. doi: 10.3389/fpls.2019.01443 (PMC6857699; doi:10.3389/fpls.2019.01443)
Supplement: Supplementary file 9 [file Table_5.xlsx]

## Sheet: Sheet1
Supplementary Table 5: List of primers used in the study.
Gene	Locus Id	Forward primer	Reverse primer
UBQ5 (endogenous control)	LOC_Os01g22490	ACCACTTCGACCGCCACTACT	ACGCCTAAGCCTGCTGGTT
SSIIa	LOC_Os06g12450	GCTTCCGGTTTGTGTGTTCA	CTTAATACTCCCTCAACTCCACCAT
SSIVb	LOC_Os05g45720	GGTTGGTTGCTCGAGAAGAG	GTCCCTGGCAATGTGATCTT
AGPS2b	LOC_Os08g25734	AACAATCGAAGCGCGAGAAA	GCCTGTAGTTGGCACCCAGA
AGPL2a	LOC_Os01g44220	GGGACTGAGAGGTTGATGGA	TCTTTCGGGAGGATTGTGTC
GBSSI	LOC_Os06g04200	AACGTGGCTGCTCCTTGAA	TTGGCAATAAGCCACACACA
SK1	LOC_Os02g51410	GTTGGAATGATGGGTTCTGG	GTCGGATAACAGCACCACCT
SK2	LOC_Os06g12150	GCACAGTGAAGCGTTTTTCA	GAGGCAGTACCCACTTGAGC
SK3	LOC_Os04g54800	CAAAAAGCAGAGGACGTGGT	ATGCCAACTGCCTTCTCAAC
STP14	LOC_Os09g15330	CTTCGGCTACGATCTTGGAG	GAGGTGAAGAGGGTCAGCAC
BCAT2	LOC_Os03g12890	CTGCAACCTCTTCATCGTCA	ACACTCGATACTGGGGCAAC
